# Supplementary material for: Adverse drug events associated with sodium zirconium cyclosilicate: A real-world pharmacovigilance study based on the FAERS database
Source: PLoS One. 2025 Sep 2;20(9):e0330340. doi: 10.1371/journal.pone.0330340 (PMC12404485; doi:10.1371/journal.pone.0330340)
Supplement: S1 Table — (XLSX) [file pone.0330340.s001.xlsx]

## Sheet: S1 Table
primaryid	CASEID	FDA_DT	EVENT_DT	AGE	AGE_COD	WT	WT_COD	SEX	OCCP_COD	REPORTER_COUNTRY1	GetDataYear	Number	REPORTER_COUNTRY	OUTC_COD
149295842	14929584	20180710	20180506	NA	DY	NA	NA	F	MD	GB	183	520206	UNITED KINGDOM	HO
153368641	15336864	20180831	NA	NA	NA	NA	NA	M	MD	US	183	10515045	UNITED STATES	NA
156266622	15626662	20181213	20181012	NA	DY	108.9	KG	M	CN	US	184	10515045	UNITED STATES	NA
156495431	15649543	20181122	NA	NA	NA	NA	NA	F	MD	US	184	10515045	UNITED STATES	NA
156500841	15650084	20181123	NA	NA	NA	NA	NA	F	MD	US	184	10515045	UNITED STATES	NA
156755681	15675568	20181130	NA	NA	NA	NA	NA	NA	MD	US	184	10515045	UNITED STATES	NA
157362111	15736211	20181218	NA	NA	NA	NA	NA	NA	NA	US	184	10515045	UNITED STATES	NA
157976821	15797682	20190108	NA	30	YR	NA	NA	M	MD	US	191	10515045	UNITED STATES	NA
158092141	15809214	20190110	NA	NA	NA	86.2	KG	M	CN	US	191	10515045	UNITED STATES	NA
159864801	15986480	20190220	NA	NA	NA	NA	NA	NA	MD	US	191	10515045	UNITED STATES	NA
160702621	16070262	20190314	NA	NA	NA	NA	NA	NA	MD	US	191	10515045	UNITED STATES	NA
160758432	16075843	20190501	NA	NA	NA	NA	NA	NA	MD	US	192	10515045	UNITED STATES	NA
160791921	16079192	20190315	NA	NA	NA	NA	NA	NA	MD	US	191	10515045	UNITED STATES	NA
161016941	16101694	20190321	NA	NA	NA	NA	NA	NA	OT	US	191	10515045	UNITED STATES	NA
161562112	16156211	20190528	NA	NA	NA	77.8	KG	F	MD	US	192	10515045	UNITED STATES	DE
161664081	16166408	20190406	NA	36	YR	49.9	KG	F	MD	US	192	10515045	UNITED STATES	NA
161779181	16177918	20190410	NA	NA	NA	NA	NA	F	MD	US	192	10515045	UNITED STATES	NA
161876771	16187677	20190412	201902	84	YR	83	KG	M	CN	US	192	10515045	UNITED STATES	NA
162130061	16213006	20190418	NA	NA	NA	NA	NA	M	MD	US	192	10515045	UNITED STATES	NA
162739502	16273950	20190513	NA	NA	NA	NA	NA	M	MD	US	192	10515045	UNITED STATES	OT
163071651	16307165	20190514	NA	NA	NA	NA	NA	M	MD	US	192	10515045	UNITED STATES	NA
163486972	16348697	20190628	NA	NA	NA	NA	NA	NA	PH	US	192	10515045	UNITED STATES	NA
163544401	16354440	20190524	NA	NA	NA	NA	NA	M	MD	US	192	10515045	UNITED STATES	HO
163659033	16365903	20190823	NA	NA	NA	94.3	KG	M	CN	US	193	10515045	UNITED STATES	NA
164599621	16459962	20190620	NA	NA	NA	NA	NA	M	MD	US	192	10515045	UNITED STATES	NA
164890751	16489075	20190628	NA	NA	NA	NA	NA	M	MD	US	192	10515045	UNITED STATES	NA
164911942	16491194	20190920	NA	84	YR	NA	NA	M	MD	US	193	10515045	UNITED STATES	NA
165215731	16521573	20190703	NA	NA	NA	NA	NA	M	MD	US	193	10515045	UNITED STATES	NA
165219601	16521960	20190703	NA	NA	NA	NA	NA	F	MD	US	193	10515045	UNITED STATES	NA
165294591	16529459	20190704	201905	63.75	MON	87.1	KG	M	CN	US	193	10515045	UNITED STATES	NA
165312251	16531225	20190704	NA	NA	NA	NA	NA	NA	MD	US	193	10515045	UNITED STATES	HO
165597201	16559720	20190710	20190710	70	YR	NA	NA	F	PH	US	193	10515045	UNITED STATES	HO
165635381	16563538	20190712	20190613	86	YR	NA	NA	M	OT	US	193	10515045	UNITED STATES	NA
165643092	16564309	20190718	20190522	99	YR	NA	NA	F	MD	US	193	10515045	UNITED STATES	OT
165662731	16566273	20190712	20190611	NA	DY	93	KG	M	CN	US	193	10515045	UNITED STATES	NA
165693011	16569301	20190715	NA	NA	NA	NA	NA	M	MD	US	193	10515045	UNITED STATES	NA
165864392	16586439	20190917	NA	NA	NA	NA	NA	M	MD	US	193	10515045	UNITED STATES	NA
165864403	16586440	20190920	20190602	NA	DY	80.7	KG	M	MD	US	193	10515045	UNITED STATES	HO
165899001	16589900	20190718	20190612	NA	DY	NA	NA	M	MD	US	193	10515045	UNITED STATES	OT
166352921	16635292	20190726	NA	NA	NA	NA	NA	M	CN	US	193	10515045	UNITED STATES	NA
166357341	16635734	20190726	20190628	NA	NA	NA	NA	F	MD	US	193	10515045	UNITED STATES	NA
166381001	16638100	20190726	NA	NA	NA	NA	NA	NA	MD	US	193	10515045	UNITED STATES	NA
166388512	16638851	20190806	20190701	NA	DY	NA	NA	F	MD	US	193	10515045	UNITED STATES	HO
166721652	16672165	20190917	20190711	81.9671	WK	68	KG	M	CN	US	193	10515045	UNITED STATES	NA
167031671	16703167	20190814	201907	60	YR	NA	NA	M	MD	US	193	10515045	UNITED STATES	NA
167088611	16708861	20190816	NA	NA	NA	NA	NA	M	MD	US	193	10515045	UNITED STATES	NA
167100411	16710041	20190816	NA	NA	NA	NA	NA	M	MD	US	193	10515045	UNITED STATES	NA
167116841	16711684	20190816	NA	NA	NA	NA	NA	F	NA	US	193	10515045	UNITED STATES	NA
167189901	16718990	20190820	NA	NA	NA	NA	NA	NA	MD	US	193	10515045	UNITED STATES	NA
167352341	16735234	20190823	NA	NA	NA	NA	NA	M	NA	US	193	10515045	UNITED STATES	NA
167368872	16736887	20190913	NA	NA	NA	NA	NA	M	MD	US	193	10515045	UNITED STATES	OT
167407991	16740799	20190825	20190823	64	YR	82.9	KG	F	MD	US	194	10515045	UNITED STATES	HO
167528771	16752877	20190829	NA	NA	NA	79.4	KG	F	CN	US	193	10515045	UNITED STATES	NA
167529631	16752963	20190829	NA	NA	NA	NA	NA	M	NA	US	193	10515045	UNITED STATES	NA
167603651	16760365	20190830	NA	72	YR	NA	NA	M	OT	US	193	10515045	UNITED STATES	OT
167757331	16775733	20190905	20190902	78	YR	65	KG	M	PH	US	194	10515045	UNITED STATES	LT
167814171	16781417	20190906	201907	72.3333	MON	78.9	KG	M	CN	US	193	10515045	UNITED STATES	NA
167957542	16795754	20190927	NA	NA	NA	NA	NA	NA	MD	US	193	10515045	UNITED STATES	OT
168050521	16805052	20190913	NA	NA	NA	NA	NA	F	MD	US	193	10515045	UNITED STATES	NA
168312941	16831294	20190920	NA	NA	NA	NA	NA	F	NA	US	193	10515045	UNITED STATES	NA
168438081	16843808	20190924	NA	NA	NA	NA	NA	F	MD	US	193	10515045	UNITED STATES	NA
168438341	16843834	20190923	20190909	76	YR	NA	NA	F	PH	US	194	10515045	UNITED STATES	HO
168526421	16852642	20190925	20190822	64	YR	NA	NA	F	MD	US	193	10515045	UNITED STATES	NA
168549221	16854922	20190926	NA	NA	NA	NA	NA	F	PH	US	193	10515045	UNITED STATES	OT
168579541	16857954	20190926	NA	NA	NA	NA	NA	M	MD	US	193	10515045	UNITED STATES	HO
168600731	16860073	20190927	NA	NA	NA	NA	NA	NA	MD	US	193	10515045	UNITED STATES	HO
168606951	16860695	20190927	NA	64	YR	NA	NA	M	MD	US	193	10515045	UNITED STATES	NA
168621571	16862157	20190927	NA	NA	NA	NA	NA	M	MD	US	193	10515045	UNITED STATES	NA
168638011	16863801	20190927	201909	95.8333	MON	NA	NA	M	CN	US	193	10515045	UNITED STATES	HO
168694121	16869412	20190930	NA	NA	NA	NA	NA	NA	MD	US	193	10515045	UNITED STATES	LT
168900051	16890005	20191007	NA	NA	NA	NA	NA	NA	CN	US	194	10515045	UNITED STATES	NA
168981421	16898142	20191009	NA	92	YR	NA	NA	F	NA	US	194	10515045	UNITED STATES	HO
168983601	16898360	20191009	NA	NA	NA	NA	NA	F	MD	US	194	10515045	UNITED STATES	NA
169024661	16902466	20191010	NA	NA	NA	NA	NA	M	MD	US	194	10515045	UNITED STATES	NA
169040481	16904048	20191009	20190927	59	YR	NA	NA	M	PH	US	194	10515045	UNITED STATES	NA
169356631	16935663	20191018	NA	NA	NA	NA	NA	M	MD	US	194	10515045	UNITED STATES	NA
169405001	16940500	20190828	20190807	61	YR	72.57	KG	F	NA	US	194	10515045	UNITED STATES	HO
169409431	16940943	20191018	20190615	48	YR	90	KG	M	MD	US	194	10515045	UNITED STATES	DE
169549791	16954979	20191024	NA	60	YR	NA	NA	M	MD	US	194	10515045	UNITED STATES	NA
169691031	16969103	20191029	NA	NA	NA	NA	NA	M	MD	US	194	10515045	UNITED STATES	HO
169723181	16972318	20191029	NA	NA	NA	NA	NA	M	MD	US	194	10515045	UNITED STATES	NA
169727721	16972772	20191030	NA	NA	NA	NA	NA	F	MD	US	194	10515045	UNITED STATES	NA
169748351	16974835	20191030	NA	NA	NA	NA	NA	F	MD	US	194	10515045	UNITED STATES	NA
169819371	16981937	20191101	NA	68	YR	NA	NA	M	MD	US	194	10515045	UNITED STATES	NA
169857821	16985782	20191101	NA	NA	NA	NA	NA	NA	MD	US	194	10515045	UNITED STATES	NA
170090631	17009063	20191108	NA	NA	NA	NA	NA	M	MD	US	194	10515045	UNITED STATES	OT
170107301	17010730	20191108	NA	70	YR	NA	NA	M	MD	US	194	10515045	UNITED STATES	NA
170347091	17034709	20191115	NA	NA	NA	NA	NA	NA	OT	US	194	10515045	UNITED STATES	NA
170350691	17035069	20191115	NA	NA	NA	130.6	KG	M	MD	US	194	10515045	UNITED STATES	NA
170490931	17049093	20191119	NA	68	YR	NA	NA	F	MD	US	194	10515045	UNITED STATES	NA
170496311	17049631	20191119	NA	NA	NA	NA	NA	NA	MD	US	194	10515045	UNITED STATES	OT
170647581	17064758	20191122	NA	NA	NA	53.5	KG	NA	CN	US	194	10515045	UNITED STATES	NA
170858621	17085862	20191128	NA	90	YR	NA	NA	F	MD	US	194	10515045	UNITED STATES	NA
170870001	17087000	20191128	NA	NA	NA	NA	NA	M	MD	US	194	10515045	UNITED STATES	NA
170905401	17090540	20191129	NA	NA	NA	NA	NA	M	MD	US	194	10515045	UNITED STATES	NA
170925672	17092567	20200103	NA	72	YR	NA	NA	M	PH	US	201	10515045	UNITED STATES	NA
171219201	17121920	20191206	NA	60	YR	NA	NA	F	MD	US	194	10515045	UNITED STATES	NA
171304052	17130405	20191227	20191104	NA	DY	NA	NA	F	CN	US	194	10515045	UNITED STATES	DE
171419531	17141953	20191211	NA	NA	NA	NA	NA	M	CN	US	194	10515045	UNITED STATES	HO
171419551	17141955	20191211	NA	NA	NA	NA	NA	M	CN	US	194	10515045	UNITED STATES	NA
171472301	17147230	20191212	NA	NA	NA	NA	NA	NA	MD	US	194	10515045	UNITED STATES	NA
171474961	17147496	20191212	20191102	NA	DY	NA	NA	M	CN	US	194	10515045	UNITED STATES	NA
171514141	17151414	20191213	20191108	89.5425	WK	83.9	KG	M	CN	US	194	10515045	UNITED STATES	NA
171521131	17152113	20191213	NA	NA	NA	NA	NA	NA	MD	US	194	10515045	UNITED STATES	HO
171529411	17152941	20191213	NA	66	YR	61.2	KG	M	NA	US	194	10515045	UNITED STATES	NA
171681191	17168119	20191218	NA	NA	NA	NA	NA	F	MD	US	194	10515045	UNITED STATES	DE
171999381	17199938	20191226	NA	NA	NA	NA	NA	NA	OT	US	194	10515045	UNITED STATES	NA
172066501	17206650	20191227	NA	50	YR	NA	NA	M	MD	US	194	10515045	UNITED STATES	HO
172099661	17209966	20191227	20190829	NA	DY	NA	NA	F	CN	US	194	10515045	UNITED STATES	DE
172267051	17226705	20200102	NA	NA	NA	NA	NA	F	HP	US	201	10515045	UNITED STATES	DE
172397281	17239728	20200106	NA	NA	NA	NA	NA	NA	MD	US	201	10515045	UNITED STATES	DE
172561311	17256131	20200110	NA	NA	NA	NA	NA	M	MD	US	201	10515045	UNITED STATES	NA
172584171	17258417	20200110	NA	NA	NA	NA	NA	M	CN	US	201	10515045	UNITED STATES	DE
172585101	17258510	20200110	NA	71	YR	NA	NA	M	MD	US	201	10515045	UNITED STATES	NA
172585451	17258545	20200110	NA	NA	NA	71.4	KG	F	CN	US	201	10515045	UNITED STATES	NA
172712411	17271241	20200115	201910	NA	NA	NA	NA	F	MD	US	201	10515045	UNITED STATES	NA
172758261	17275826	20200116	NA	NA	NA	NA	NA	M	MD	US	201	10515045	UNITED STATES	NA
172821091	17282109	20200117	NA	NA	NA	81.6	KG	M	CN	US	201	10515045	UNITED STATES	NA
172967781	17296778	20200121	20191210	NA	NA	NA	NA	M	CN	US	201	10515045	UNITED STATES	DE
173011441	17301144	20200122	NA	NA	NA	NA	NA	M	NA	US	201	10515045	UNITED STATES	DE
173164931	17316493	20200124	20191225	NA	NA	NA	NA	M	HP	US	201	10515045	UNITED STATES	NA
173321981	17332198	20200128	NA	NA	NA	NA	NA	F	MD	US	201	10515045	UNITED STATES	DE
173422132	17342213	20200306	201912	NA	DY	117.9	KG	F	CN	US	201	10515045	UNITED STATES	NA
173512884	17351288	20200305	NA	44	YR	NA	NA	F	CN	US	201	10515045	UNITED STATES	OT
173865651	17386565	20200206	NA	NA	NA	NA	NA	M	CN	US	201	10515045	UNITED STATES	NA
173915981	17391598	20200207	NA	NA	NA	NA	NA	NA	MD	US	201	10515045	UNITED STATES	NA
173956831	17395683	20200206	NA	NA	NA	NA	NA	M	HP	US	201	10515045	UNITED STATES	DE
174067461	17406746	20200212	NA	NA	NA	NA	NA	M	CN	US	201	10515045	UNITED STATES	NA
174129132	17412913	20200427	NA	NA	NA	NA	NA	M	CN	US	202	10515045	UNITED STATES	NA
174149751	17414975	20200213	NA	NA	NA	109	KG	M	HP	US	201	10515045	UNITED STATES	NA
174176871	17417687	20200214	202001	57.1667	MON	53.5	KG	F	HP	US	201	10515045	UNITED STATES	NA
174201931	17420193	20200214	NA	NA	NA	NA	NA	M	PH	US	201	10515045	UNITED STATES	NA
174206461	17420646	20200214	NA	79.1667	MON	NA	NA	M	NA	US	201	10515045	UNITED STATES	HO
174275181	17427518	20200217	NA	NA	NA	NA	NA	M	CN	US	201	10515045	UNITED STATES	NA
174342571	17434257	20200218	20191101	77	YR	NA	NA	M	HP	US	201	10515045	UNITED STATES	HO
174385981	17438598	20200220	NA	NA	NA	NA	NA	M	HP	US	201	10515045	UNITED STATES	NA
174686851	17468685	20200227	201912	84	YR	NA	NA	F	NA	US	201	10515045	UNITED STATES	HO
174715471	17471547	20200228	NA	NA	NA	NA	NA	F	MD	US	201	10515045	UNITED STATES	NA
174776181	17477618	20200228	NA	91	YR	NA	NA	F	MD	US	201	10515045	UNITED STATES	HO
174864921	17486492	20200303	NA	NA	NA	NA	NA	M	MD	US	201	10515045	UNITED STATES	HO
174892961	17489296	20200303	NA	NA	NA	NA	NA	F	CN	US	201	10515045	UNITED STATES	NA
174960151	17496015	20200304	NA	NA	NA	54.4	KG	M	CN	US	201	10515045	UNITED STATES	NA
175022511	17502251	20200305	NA	70	YR	NA	NA	M	HP	US	201	10515045	UNITED STATES	HO
175076021	17507602	20200306	NA	NA	NA	NA	NA	M	MD	US	201	10515045	UNITED STATES	NA
175180631	17518063	20200309	202002	84.1667	MON	65.3	KG	M	CN	US	201	10515045	UNITED STATES	NA
175310511	17531051	20200311	NA	78	YR	NA	NA	M	MD	US	201	10515045	UNITED STATES	NA
175382931	17538293	20200305	20200212	76	YR	NA	NA	F	PH	US	201	10515045	UNITED STATES	LT
175425841	17542584	20200315	NA	NA	NA	NA	NA	M	MD	US	201	10515045	UNITED STATES	NA
175520141	17552014	20200317	NA	80	YR	NA	NA	F	NA	GB	201	520206	UNITED KINGDOM	OT
175573692	17557369	20200426	20200127	85	YR	63.5	KG	F	NA	US	202	10515045	UNITED STATES	OT
175821011	17582101	20200325	20200316	50	YR	NA	NA	M	PH	US	201	10515045	UNITED STATES	DE
175889971	17588997	20200327	NA	NA	NA	NA	NA	M	PH	US	201	10515045	UNITED STATES	DE
175915831	17591583	20200327	20200320	NA	NA	NA	NA	M	CN	US	201	10515045	UNITED STATES	DE
175988051	17598805	20200330	20200307	61	YR	NA	NA	M	MD	SE	201	47219	SWEDEN	LT
176020791	17602079	20200331	NA	70	YR	NA	NA	M	MD	US	201	10515045	UNITED STATES	NA
176311652	17631165	20200518	NA	NA	NA	NA	NA	F	MD	US	202	10515045	UNITED STATES	DE
176331641	17633164	20200406	NA	NA	NA	NA	NA	M	MD	US	202	10515045	UNITED STATES	NA
176332501	17633250	20200406	NA	NA	NA	NA	NA	M	CN	US	202	10515045	UNITED STATES	NA
176412662	17641266	20200420	20200225	NA	DY	74	KG	M	MD	BR	202	122672	BRAZIL	OT
176798321	17679832	20200417	20200411	NA	DY	NA	NA	M	CN	US	202	10515045	UNITED STATES	DE
176809231	17680923	20200417	20200411	NA	DY	59	KG	F	CN	US	202	10515045	UNITED STATES	NA
176871491	17687149	20200421	202003	55.6667	MON	NA	NA	F	CN	US	202	10515045	UNITED STATES	NA
177054371	17705437	20200424	NA	NA	NA	NA	NA	M	CN	US	202	10515045	UNITED STATES	HO
177181651	17718165	20200428	NA	90	YR	NA	NA	M	MD	US	202	10515045	UNITED STATES	NA
177497041	17749704	20200506	NA	NA	NA	NA	NA	M	CN	US	202	10515045	UNITED STATES	HO
177560531	17756053	20200506	20200411	76	YR	NA	NA	F	NA	US	202	10515045	UNITED STATES	DE
177577951	17757795	20200507	NA	88	YR	NA	NA	F	MD	US	202	10515045	UNITED STATES	HO
177724111	17772411	20200512	NA	NA	NA	NA	NA	F	MD	US	202	10515045	UNITED STATES	NA
177810711	17781071	20200513	NA	48	YR	NA	NA	M	HP	US	202	10515045	UNITED STATES	DE
177948351	17794835	20200515	NA	NA	NA	NA	NA	M	PH	US	202	10515045	UNITED STATES	NA
177967132	17796713	20200524	NA	NA	NA	73.5	KG	F	CN	US	202	10515045	UNITED STATES	NA
178030261	17803026	20200519	202004	75	YR	NA	NA	M	MD	US	202	10515045	UNITED STATES	NA
178467351	17846735	20200601	20200522	78	YR	NA	NA	M	HP	US	202	10515045	UNITED STATES	NA
178516422	17851642	20200608	NA	78	YR	NA	NA	F	MD	SE	202	47219	SWEDEN	DE
178640492	17864049	20200707	20200315	NA	DY	67	KG	M	MD	US	203	10515045	UNITED STATES	DS
178772161	17877216	20200609	NA	NA	NA	NA	NA	M	MD	US	202	10515045	UNITED STATES	HO
178817621	17881762	20200610	20200601	83	YR	NA	NA	M	MD	US	202	10515045	UNITED STATES	OT
178886562	17888656	20200626	20200214	80	YR	154	KG	M	MD	US	202	10515045	UNITED STATES	NA
178995882	17899588	20200904	NA	NA	NA	72.6	KG	M	CN	US	203	10515045	UNITED STATES	NA
179054851	17905485	20200617	NA	NA	NA	NA	NA	M	MD	US	202	10515045	UNITED STATES	NA
179536641	17953664	20200628	NA	NA	NA	NA	NA	F	MD	US	202	10515045	UNITED STATES	NA
179675501	17967550	20200630	NA	NA	NA	NA	NA	F	PH	US	202	10515045	UNITED STATES	HO
179698611	17969861	20200701	NA	NA	NA	NA	NA	F	MD	US	203	10515045	UNITED STATES	NA
179768994	17976899	20201001	20200527	NA	DY	54	KG	F	NA	JP	204	450340	JAPAN	HO
179769281	17976928	20200702	2020	57	YR	NA	NA	F	MD	US	203	10515045	UNITED STATES	HO
179799683	17979968	20200811	20200619	80	YR	76	KG	M	NA	JP	203	450340	JAPAN	DE
180073492	18007349	20200728	202006	87	YR	NA	NA	F	MD	JP	203	450340	JAPAN	OT
180112601	18011260	20200712	NA	NA	NA	67.1	KG	M	CN	US	203	10515045	UNITED STATES	NA
180159061	18015906	20200713	NA	NA	NA	NA	NA	F	MD	US	203	10515045	UNITED STATES	HO
180187991	18018799	20200713	NA	NA	NA	NA	NA	F	PH	US	203	10515045	UNITED STATES	HO
180279212	18027921	20200717	2020	98	YR	NA	NA	F	MD	JP	203	450340	JAPAN	DE
180533351	18053335	20200722	NA	NA	NA	NA	NA	M	MD	US	203	10515045	UNITED STATES	OT
180538641	18053864	20200722	20200608	NA	NA	NA	NA	NA	MD	JP	203	450340	JAPAN	OT
180559962	18055996	20201117	NA	NA	NA	NA	NA	M	MD	US	204	10515045	UNITED STATES	OT
180662444	18066244	20201006	20200704	NA	DY	59	KG	M	NA	JP	204	450340	JAPAN	HO
180978871	18097887	20200730	20200720	74	YR	NA	NA	F	HP	US	203	10515045	UNITED STATES	HO
180987501	18098750	20200730	20200720	74	YR	NA	NA	F	HP	US	203	10515045	UNITED STATES	HO
181017181	18101718	20200802	20200706	NA	DY	89.8	KG	F	CN	US	203	10515045	UNITED STATES	NA
181116581	18111658	20200804	NA	NA	NA	NA	NA	NA	NA	AO	203	29	ANGOLA	NA
181141201	18114120	20200805	NA	NA	NA	NA	NA	M	MD	JP	203	450340	JAPAN	DE
181143051	18114305	20200805	2020	NA	NA	NA	NA	NA	MD	JP	203	450340	JAPAN	LT
181291731	18129173	20200810	NA	48	YR	NA	NA	F	HP	US	203	10515045	UNITED STATES	NA
181741321	18174132	20200819	NA	NA	NA	NA	NA	M	HP	US	203	10515045	UNITED STATES	HO
181856172	18185617	20200825	20200813	NA	NA	NA	NA	NA	MD	US	203	10515045	UNITED STATES	LT
181872621	18187262	20200824	20200822	80	YR	NA	NA	M	PH	US	203	10515045	UNITED STATES	DE
181944491	18194449	20200825	NA	NA	NA	NA	NA	F	CN	US	203	10515045	UNITED STATES	NA
181971361	18197136	20200825	20200822	80	YR	NA	NA	M	PH	US	203	10515045	UNITED STATES	DE
181985993	18198599	20201022	20200811	98	YR	54	KG	M	NA	JP	204	450340	JAPAN	HO
181993431	18199343	20200826	NA	NA	NA	NA	NA	NA	HP	US	203	10515045	UNITED STATES	NA
182063801	18206380	20200828	NA	NA	NA	NA	NA	F	MD	US	203	10515045	UNITED STATES	NA
182076411	18207641	20200828	2020	64	YR	NA	NA	F	HP	US	203	10515045	UNITED STATES	NA
182101902	18210190	20200916	2020	67	YR	55	KG	F	HP	US	203	10515045	UNITED STATES	NA
182109352	18210935	20200909	202008	78.8333	MON	NA	NA	M	MD	US	203	10515045	UNITED STATES	NA
182127061	18212706	20200831	NA	NA	NA	NA	NA	M	MD	US	203	10515045	UNITED STATES	NA
182226841	18222684	20200902	NA	NA	NA	NA	NA	NA	PH	JP	203	450340	JAPAN	HO
182276853	18227685	20201014	20200710	82	YR	55	KG	M	MD	JP	204	450340	JAPAN	HO
182335611	18233561	20200904	NA	NA	NA	NA	NA	M	CN	JP	203	450340	JAPAN	OT
182504411	18250441	20200910	NA	NA	NA	NA	NA	NA	MD	US	203	10515045	UNITED STATES	NA
182564081	18256408	20200910	NA	NA	NA	NA	NA	F	HP	US	203	10515045	UNITED STATES	DE
183022321	18302232	20200923	20200910	81	YR	NA	NA	M	MD	JP	203	450340	JAPAN	HO
183114021	18311402	20200924	20200924	49	YR	NA	NA	M	PH	US	203	10515045	UNITED STATES	DE
183123071	18312307	20200925	20200925	73	YR	NA	NA	M	PH	US	203	10515045	UNITED STATES	DE
183131661	18313166	20200925	202008	80.75	MON	NA	NA	M	CN	US	203	10515045	UNITED STATES	DE
183200793	18320079	20201005	NA	NA	NA	67.6	KG	M	CN	US	204	10515045	UNITED STATES	NA
183326582	18332658	20201112	NA	61	YR	197	KG	M	MD	US	204	10515045	UNITED STATES	NA
183326771	18332677	20200930	NA	60	YR	NA	NA	M	MD	US	203	10515045	UNITED STATES	NA
183385073	18338507	20201231	20200905	NA	DY	38	KG	F	NA	JP	204	450340	JAPAN	OT
183491381	18349138	20201006	NA	NA	NA	NA	NA	NA	CN	US	204	10515045	UNITED STATES	NA
183494143	18349414	20201105	202009	97	YR	NA	NA	F	PH	JP	204	450340	JAPAN	OT
183544101	18354410	20201006	20200226	64	YR	91	KG	M	PH	US	204	10515045	UNITED STATES	NA
183593281	18359328	20201008	NA	NA	NA	NA	NA	F	MD	US	204	10515045	UNITED STATES	OT
183596184	18359618	20201113	20200929	49	YR	92	KG	M	MD	JP	204	450340	JAPAN	LT
183656622	18365662	20201028	2020	69	YR	NA	NA	M	NA	JP	204	450340	JAPAN	DE
183669301	18366930	20201009	NA	NA	NA	NA	NA	M	CN	US	204	10515045	UNITED STATES	NA
183727991	18372799	20201012	NA	NA	NA	NA	NA	M	MD	US	204	10515045	UNITED STATES	NA
183750871	18375087	20201012	NA	NA	NA	NA	NA	NA	MD	US	204	10515045	UNITED STATES	NA
183756861	18375686	20201009	20201006	43	YR	NA	NA	M	PH	US	204	10515045	UNITED STATES	DE
183809171	18380917	20201014	NA	NA	NA	58.5	KG	F	CN	US	204	10515045	UNITED STATES	NA
183983261	18398326	20201019	NA	NA	NA	61.7	KG	F	CN	US	204	10515045	UNITED STATES	NA
184132701	18413270	20201021	202009	66	MON	NA	NA	M	NA	US	204	10515045	UNITED STATES	DE
184153923	18415392	20201229	20201012	65	YR	NA	NA	M	MD	JP	204	450340	JAPAN	HO
184162101	18416210	20201022	20200617	87	YR	56	KG	M	NA	JP	204	450340	JAPAN	HO
184333441	18433344	20201027	NA	NA	NA	NA	NA	F	NA	US	204	10515045	UNITED STATES	DE
184432332	18443233	20201216	202010	81.3333	MON	58.1	KG	F	CN	US	204	10515045	UNITED STATES	NA
184502122	18450212	20201118	20200422	NA	DY	217.9	KG	M	NA	US	204	10515045	UNITED STATES	DE
184568161	18456816	20201102	20200422	41	YR	217.9	KG	M	PH	US	204	10515045	UNITED STATES	DE
184580512	18458051	20210119	2019	60	YR	NA	NA	F	MD	US	211	10515045	UNITED STATES	HO
184911201	18491120	20201111	20201110	52	YR	NA	NA	M	PH	US	204	10515045	UNITED STATES	DE
184963471	18496347	20201112	NA	NA	NA	NA	NA	F	MD	US	204	10515045	UNITED STATES	NA
185046861	18504686	20201115	NA	NA	NA	NA	NA	F	HP	US	204	10515045	UNITED STATES	NA
185049531	18504953	20201115	NA	NA	NA	NA	NA	NA	MD	US	204	10515045	UNITED STATES	DE
185211391	18521139	20201119	NA	58	YR	NA	NA	M	MD	US	204	10515045	UNITED STATES	HO
185270213	18527021	20201223	20201027	61	YR	NA	NA	M	NA	CN	204	158617	CHINA	NA
185301381	18530138	20201120	2020	NA	NA	NA	NA	NA	NA	JP	204	450340	JAPAN	DE
185449051	18544905	20201125	20201120	77	YR	NA	NA	M	HP	US	204	10515045	UNITED STATES	DE
185468431	18546843	20201125	NA	NA	NA	NA	NA	M	MD	US	204	10515045	UNITED STATES	NA
185507721	18550772	20201126	202010	NA	NA	NA	NA	M	MD	US	204	10515045	UNITED STATES	NA
185556641	18555664	20201127	NA	86	YR	NA	NA	F	MD	US	204	10515045	UNITED STATES	OT
185592531	18559253	20201127	20201114	63	YR	NA	NA	F	PH	US	204	10515045	UNITED STATES	NA
185656711	18565671	20201201	20201123	59	YR	NA	NA	F	PH	US	204	10515045	UNITED STATES	DE
185745521	18574552	20201202	20200804	66	YR	78.02	KG	M	PH	US	204	10515045	UNITED STATES	NA
185804961	18580496	20201204	NA	88	YR	NA	NA	F	MD	JP	204	450340	JAPAN	HO
185809862	18580986	20230208	20200914	NA	DY	58	KG	M	MD	JP	231	450340	JAPAN	OT
185897191	18589719	20201204	NA	NA	NA	NA	NA	M	PH	US	204	10515045	UNITED STATES	DE
185921291	18592129	20201208	202010	53.8333	MON	98.9	KG	M	CN	US	204	10515045	UNITED STATES	OT
186001692	18600169	20210101	20201203	NA	NA	NA	NA	NA	PH	JP	211	450340	JAPAN	OT
186044111	18604411	20201211	NA	NA	NA	NA	NA	M	NA	US	204	10515045	UNITED STATES	DE
186060852	18606085	20201222	20201022	NA	NA	NA	NA	NA	PH	JP	204	450340	JAPAN	HO
186555121	18655512	20201223	NA	NA	NA	NA	NA	NA	MD	US	204	10515045	UNITED STATES	NA
186589494	18658949	20210126	20201218	62	YR	72	KG	M	NA	JP	211	450340	JAPAN	OT
186952891	18695289	20210104	NA	NA	NA	NA	NA	M	HP	US	211	10515045	UNITED STATES	NA
187019121	18701912	20210105	20210103	88	YR	NA	NA	M	PH	US	211	10515045	UNITED STATES	DE
187092301	18709230	20210107	2020	69	YR	NA	NA	M	MD	US	211	10515045	UNITED STATES	NA
187130321	18713032	20210107	NA	53	YR	198.2	KG	M	MD	US	211	10515045	UNITED STATES	NA
187237941	18723794	20210108	NA	NA	NA	NA	NA	M	PH	US	211	10515045	UNITED STATES	DE
187485661	18748566	20210115	NA	NA	NA	NA	NA	M	NA	US	211	10515045	UNITED STATES	DE
187569737	18756973	20210326	20201231	71	YR	41	KG	F	MD	JP	211	450340	JAPAN	DE
187742061	18774206	20210122	20210101	84	YR	NA	NA	M	PH	US	211	10515045	UNITED STATES	DE
187743901	18774390	20210122	20200117	72	YR	NA	NA	M	PH	US	211	10515045	UNITED STATES	NA
187834651	18783465	20210125	NA	NA	NA	NA	NA	NA	MD	US	211	10515045	UNITED STATES	NA
187865581	18786558	20210126	NA	NA	NA	NA	NA	M	NA	US	211	10515045	UNITED STATES	DE
188148991	18814899	20210129	NA	NA	NA	NA	NA	F	PH	US	211	10515045	UNITED STATES	DE
188168071	18816807	20210201	NA	NA	NA	NA	NA	M	NA	US	211	10515045	UNITED STATES	DE
188533341	18853334	20210205	NA	NA	NA	63.5	KG	M	HP	US	211	10515045	UNITED STATES	NA
188536332	18853633	20210810	20201215	68	YR	NA	NA	M	MD	JP	213	450340	JAPAN	LT
188592521	18859252	20210205	20210204	49	YR	NA	NA	F	PH	US	211	10515045	UNITED STATES	DE
188674671	18867467	20210209	20210130	83	YR	NA	NA	M	PH	JP	211	450340	JAPAN	DE
188675531	18867553	20210209	2021	NA	NA	NA	NA	NA	MD	JP	211	450340	JAPAN	DE
188795401	18879540	20210211	20210211	55	YR	NA	NA	M	PH	US	211	10515045	UNITED STATES	DE
188944582	18894458	20210310	202010	92.6667	MON	NA	NA	M	NA	US	211	10515045	UNITED STATES	DE
188945581	18894558	20210215	NA	NA	NA	NA	NA	M	MD	US	211	10515045	UNITED STATES	DE
189081531	18908153	20210218	NA	82.5833	MON	81.6	KG	M	CN	US	211	10515045	UNITED STATES	HO
189228811	18922881	20210222	NA	85	YR	NA	NA	M	PH	US	211	10515045	UNITED STATES	DE
189333221	18933322	20210223	20210222	79	YR	NA	NA	M	PH	US	211	10515045	UNITED STATES	DE
189407601	18940760	20210225	20210225	84	YR	NA	NA	M	PH	US	211	10515045	UNITED STATES	DE
189564991	18956499	20210302	20210223	NA	DY	NA	NA	M	NA	US	211	10515045	UNITED STATES	DE
189597701	18959770	20210302	20210119	NA	DY	NA	NA	M	NA	US	211	10515045	UNITED STATES	DE
189722311	18972231	20210305	20200603	71	YR	68	KG	F	MD	JP	211	450340	JAPAN	HO
189756532	18975653	20210311	20210128	NA	DY	50	KG	F	MD	JP	211	450340	JAPAN	HO
189907961	18990796	20210310	NA	NA	NA	NA	NA	M	MD	US	211	10515045	UNITED STATES	HO
189974631	18997463	20210311	NA	NA	NA	NA	NA	M	MD	US	211	10515045	UNITED STATES	NA
190037091	19003709	20210312	NA	NA	NA	NA	NA	M	NA	US	211	10515045	UNITED STATES	DE
190037891	19003789	20210312	20201231	NA	DY	63	KG	M	NA	US	211	10515045	UNITED STATES	OT
190117251	19011725	20210315	20210315	76	YR	NA	NA	F	PH	US	211	10515045	UNITED STATES	DE
190133461	19013346	20210316	20201220	75	YR	NA	NA	F	PH	US	211	10515045	UNITED STATES	NA
190231121	19023112	20210318	NA	69	YR	NA	NA	M	MD	US	211	10515045	UNITED STATES	NA
190299511	19029951	20210318	NA	NA	NA	NA	NA	NA	MD	US	211	10515045	UNITED STATES	NA
190320722	19032072	20210430	NA	100	YR	NA	NA	M	NA	CN	212	158617	CHINA	NA
190325852	19032585	20210330	20210301	74	YR	NA	NA	F	PH	JP	211	450340	JAPAN	DE
190364731	19036473	20210319	NA	87	YR	NA	NA	M	PH	US	211	10515045	UNITED STATES	DE
190473292	19047329	20210402	20210213	NA	DY	43	KG	F	MD	JP	212	450340	JAPAN	OT
190477831	19047783	20210324	2021	79	YR	NA	NA	M	NA	CA	211	590303	CANADA	OT
190517121	19051712	20210324	NA	NA	NA	NA	NA	M	MD	US	211	10515045	UNITED STATES	NA
190633721	19063372	20210326	2020	NA	NA	NA	NA	NA	MD	JP	211	450340	JAPAN	OT
190663841	19066384	20210328	NA	NA	NA	NA	NA	M	CN	US	211	10515045	UNITED STATES	NA
190680011	19068001	20210326	NA	NA	NA	NA	NA	M	NA	US	211	10515045	UNITED STATES	NA
190687671	19068767	20210329	NA	64	YR	NA	NA	M	NA	CA	211	590303	CANADA	OT
190869831	19086983	20210402	20210312	91	YR	NA	NA	M	PH	US	212	10515045	UNITED STATES	DE
190994581	19099458	20210406	NA	NA	DY	NA	NA	M	HP	US	212	10515045	UNITED STATES	DE
191070791	19107079	20210407	20210407	83	YR	NA	NA	M	PH	US	212	10515045	UNITED STATES	DE
191165852	19116585	20211129	20210208	79	YR	NA	NA	F	MD	JP	214	450340	JAPAN	LT
191178494	19117849	20210526	20210201	NA	DY	57	KG	M	NA	JP	212	450340	JAPAN	HO
191314141	19131414	20210414	202103	NA	NA	NA	NA	F	HP	US	212	10515045	UNITED STATES	NA
191333261	19133326	20210413	20210413	73	YR	NA	NA	M	PH	US	212	10515045	UNITED STATES	DE
191390931	19139093	20210414	20210413	73	YR	NA	NA	M	PH	US	212	10515045	UNITED STATES	DE
191457721	19145772	20210416	20210416	60	YR	NA	NA	M	PH	US	212	10515045	UNITED STATES	DE
191470493	19147049	20210528	20200711	80	YR	NA	NA	M	MD	JP	212	450340	JAPAN	OT
191680231	19168023	20210421	NA	NA	NA	92.986	LBS	M	PH	US	212	10515045	UNITED STATES	OT
191689251	19168925	20210421	20210414	87	YR	NA	NA	F	CN	US	212	10515045	UNITED STATES	DS
191811381	19181138	20210426	NA	70	YR	NA	NA	M	MD	US	212	10515045	UNITED STATES	NA
191906751	19190675	20210428	NA	NA	NA	77.6	KG	M	CN	US	212	10515045	UNITED STATES	HO
191922063	19192206	20210506	NA	90	YR	NA	NA	M	NA	JP	212	450340	JAPAN	DS
191925861	19192586	20210429	NA	NA	NA	77.6	KG	M	CN	US	212	10515045	UNITED STATES	HO
192030681	19203068	20210503	20210407	NA	NA	NA	NA	F	MD	US	212	10515045	UNITED STATES	NA
192050811	19205081	20210503	20210406	NA	DY	95.3	KG	M	CN	US	212	10515045	UNITED STATES	NA
192053041	19205304	20210503	NA	NA	NA	NA	NA	F	MD	US	212	10515045	UNITED STATES	DE
192064141	19206414	20210503	20210419	NA	DY	74.8	KG	M	CN	US	212	10515045	UNITED STATES	NA
192072293	19207229	20211015	20210224	70	YR	NA	NA	M	MD	JP	214	450340	JAPAN	OT
192072432	19207243	20210521	NA	88	YR	NA	NA	F	MD	JP	212	450340	JAPAN	DE
192109111	19210911	20210501	202102	84.8333	MON	NA	NA	M	HP	US	212	10515045	UNITED STATES	DE
192188692	19218869	20210622	20210423	73	YR	NA	NA	M	MD	JP	212	450340	JAPAN	HO
192315481	19231548	20210507	20201216	NA	DY	76.2	KG	F	NA	US	212	10515045	UNITED STATES	DE
192323671	19232367	20210507	NA	NA	NA	NA	NA	NA	NA	US	212	10515045	UNITED STATES	NA
192338871	19233887	20210508	NA	NA	NA	NA	NA	NA	MD	US	212	10515045	UNITED STATES	NA
192584222	19258422	20210519	20201019	82	YR	58	KG	M	MD	JP	212	450340	JAPAN	DE
192712222	19271222	20210611	202104	86.0833	MON	72.6	KG	M	CN	US	212	10515045	UNITED STATES	NA
192728542	19272854	20210521	NA	61	YR	NA	NA	M	MD	JP	212	450340	JAPAN	OT
192736841	19273684	20210518	NA	NA	NA	NA	NA	M	PH	US	212	10515045	UNITED STATES	DE
192782521	19278252	20210520	NA	NA	NA	NA	NA	NA	MD	US	212	10515045	UNITED STATES	NA
192881271	19288127	20210521	NA	NA	NA	NA	NA	NA	HP	US	212	10515045	UNITED STATES	DE
193120691	19312069	20210527	NA	NA	NA	68	KG	F	CN	US	212	10515045	UNITED STATES	NA
193153984	19315398	20210702	20201223	89	YR	42	KG	F	NA	JP	213	450340	JAPAN	HO
193283251	19328325	20210528	20210510	84	YR	NA	NA	F	NA	JP	212	450340	JAPAN	DE
193293381	19329338	20210528	20210414	70	YR	NA	NA	M	MD	JP	212	450340	JAPAN	OT
193483421	19348342	20210528	20210519	78	YR	NA	NA	M	PH	US	212	10515045	UNITED STATES	DE
193606221	19360622	20210601	20210424	NA	NA	NA	NA	M	HP	US	212	10515045	UNITED STATES	NA
193647041	19364704	20210602	NA	56	YR	NA	NA	M	PH	US	212	10515045	UNITED STATES	DE
193647441	19364744	20210602	20210515	58	YR	NA	NA	F	HP	US	212	10515045	UNITED STATES	DE
193827981	19382798	20210607	NA	NA	NA	NA	NA	NA	NA	JP	212	450340	JAPAN	DE
194032981	19403298	20210611	NA	NA	NA	NA	NA	NA	MD	US	212	10515045	UNITED STATES	NA
194062381	19406238	20210611	20210525	NA	DY	42.4	KG	M	PH	US	212	10515045	UNITED STATES	OT
194063401	19406340	20210611	2021	78	YR	NA	NA	M	NA	US	212	10515045	UNITED STATES	DE
194065951	19406595	20210611	NA	75	YR	NA	NA	M	PH	US	212	10515045	UNITED STATES	HO
194158771	19415877	20210614	20210514	32	YR	NA	NA	M	NA	US	212	10515045	UNITED STATES	NA
194190041	19419004	20210615	NA	85	YR	NA	NA	M	HP	US	212	10515045	UNITED STATES	NA
194422701	19442270	20210618	20210617	62	YR	NA	NA	M	PH	US	212	10515045	UNITED STATES	DE
194430853	19443085	20210713	20210611	96	YR	NA	NA	M	PH	JP	213	450340	JAPAN	DE
194527553	19452755	20210712	20210304	81	YR	55	KG	F	MD	JP	213	450340	JAPAN	HO
194670641	19467064	20210625	20210411	63	YR	NA	NA	F	PH	US	212	10515045	UNITED STATES	DE
194685941	19468594	20210628	202105	57.9167	MON	68.5	KG	F	CN	US	212	10515045	UNITED STATES	NA
194701212	19470121	20210701	20210318	NA	DY	NA	NA	NA	HP	US	213	10515045	UNITED STATES	DE
194791791	19479179	20210701	NA	NA	NA	NA	NA	M	MD	US	213	10515045	UNITED STATES	OT
194869281	19486928	20210702	NA	NA	NA	NA	NA	NA	CN	US	213	10515045	UNITED STATES	NA
194961651	19496165	20210701	20210621	71	YR	NA	NA	F	PH	US	213	10515045	UNITED STATES	HO
195199801	19519980	20210712	NA	NA	NA	NA	NA	NA	CN	US	213	10515045	UNITED STATES	DE
195216091	19521609	20210712	20210629	NA	DY	NA	NA	NA	CN	US	213	10515045	UNITED STATES	DE
195252331	19525233	20210712	20210601	68	YR	NA	NA	M	PH	US	213	10515045	UNITED STATES	DE
195497261	19549726	20210714	NA	NA	NA	NA	NA	NA	HP	US	213	10515045	UNITED STATES	NA
195634601	19563460	20210716	NA	NA	NA	NA	NA	NA	PH	JP	213	450340	JAPAN	HO
195659121	19565912	20210714	20210629	NA	DY	NA	NA	F	CN	US	213	10515045	UNITED STATES	DE
195707181	19570718	20210716	20210711	NA	DY	NA	NA	M	CN	US	213	10515045	UNITED STATES	DE
195726021	19572602	20210716	20210101	81	YR	55	KG	F	MD	JP	213	450340	JAPAN	OT
195768091	19576809	20210719	NA	NA	NA	NA	NA	M	NA	US	213	10515045	UNITED STATES	OT
195780002	19578000	20210720	NA	NA	NA	NA	NA	NA	CN	US	213	10515045	UNITED STATES	DE
195895001	19589500	20210721	NA	40	YR	NA	NA	M	MD	US	213	10515045	UNITED STATES	NA
196022271	19602227	20210724	2021	78	YR	NA	NA	F	CN	US	213	10515045	UNITED STATES	DE
196100701	19610070	20210726	NA	NA	NA	NA	NA	NA	NA	US	213	10515045	UNITED STATES	NA
196156031	19615603	20210727	NA	NA	NA	NA	NA	NA	NA	US	213	10515045	UNITED STATES	DE
196493781	19649378	20210802	202107	70	MON	70	KG	M	CN	US	213	10515045	UNITED STATES	NA
196596211	19659621	20210804	NA	NA	NA	NA	NA	NA	CN	US	213	10515045	UNITED STATES	NA
196606051	19660605	20210804	20210803	60	YR	85.28	KG	M	PH	US	213	10515045	UNITED STATES	DE
196654461	19665446	20210805	20210608	83	YR	NA	NA	M	PH	US	213	10515045	UNITED STATES	DE
196734071	19673407	20210806	20210806	83	YR	NA	NA	M	PH	US	213	10515045	UNITED STATES	DE
196803481	19680348	20210810	202104	76.25	MON	59.4	KG	F	CN	US	213	10515045	UNITED STATES	NA
196929291	19692929	20210812	NA	NA	NA	NA	NA	M	HP	US	213	10515045	UNITED STATES	DE
196990361	19699036	20210813	20210802	88	YR	NA	NA	M	NA	JP	213	450340	JAPAN	HO
197051911	19705191	20210816	NA	NA	NA	NA	NA	NA	CN	US	213	10515045	UNITED STATES	NA
197089831	19708983	20210816	202107	NA	NA	NA	NA	F	CN	US	213	10515045	UNITED STATES	NA
197103681	19710368	20210816	NA	NA	NA	NA	NA	M	NA	US	213	10515045	UNITED STATES	DE
197109121	19710912	20210817	NA	NA	NA	NA	NA	NA	MD	US	213	10515045	UNITED STATES	DE
197110061	19711006	20210816	20210718	NA	NA	NA	NA	NA	CN	US	213	10515045	UNITED STATES	DE
197207831	19720783	20210819	20210816	77	YR	NA	NA	M	PH	US	213	10515045	UNITED STATES	HO
197278231	19727823	20210820	20210414	74	YR	NA	NA	F	PH	US	213	10515045	UNITED STATES	HO
197355801	19735580	20210823	20210805	NA	DY	NA	NA	F	CN	US	213	10515045	UNITED STATES	DE
197433861	19743386	20210824	NA	NA	NA	NA	NA	NA	NA	US	213	10515045	UNITED STATES	NA
197554052	19755405	20240705	20210501	80	YR	NA	NA	M	MD	JP	243	450340	JAPAN	OT
197590931	19759093	20210827	NA	NA	NA	NA	NA	NA	CN	US	213	10515045	UNITED STATES	DE
197738901	19773890	20210901	NA	NA	NA	NA	NA	NA	NA	US	213	10515045	UNITED STATES	NA
197798821	19779882	20210830	NA	84	YR	NA	NA	M	PH	US	213	10515045	UNITED STATES	DE
197868221	19786822	20210903	202106	NA	NA	NA	NA	M	MD	JP	213	450340	JAPAN	HO
197879161	19787916	20210903	NA	NA	NA	NA	NA	F	HP	US	213	10515045	UNITED STATES	DE
197937351	19793735	20210906	NA	NA	NA	NA	NA	F	CN	US	213	10515045	UNITED STATES	NA
197945891	19794589	20210906	20210827	NA	DY	NA	NA	NA	CN	US	213	10515045	UNITED STATES	DE
197959601	19795960	20210907	2021	72	YR	NA	NA	M	CN	US	213	10515045	UNITED STATES	DE
198022351	19802235	20210907	20210902	68	YR	NA	NA	F	PH	US	213	10515045	UNITED STATES	DE
198040631	19804063	20210908	20210903	NA	DY	NA	NA	NA	NA	US	213	10515045	UNITED STATES	DE
198188021	19818802	20210912	NA	NA	NA	NA	NA	F	CN	US	213	10515045	UNITED STATES	NA
198204181	19820418	20210910	20210814	76	YR	NA	NA	F	PH	US	213	10515045	UNITED STATES	DE
198241641	19824164	20210913	NA	NA	NA	NA	NA	NA	CN	US	213	10515045	UNITED STATES	DE
198465041	19846504	20210917	202107	52.5	MON	NA	NA	M	PH	JP	213	450340	JAPAN	OT
198496811	19849681	20210917	NA	NA	NA	NA	NA	NA	HP	US	213	10515045	UNITED STATES	DE
198623322	19862332	20210922	NA	NA	NA	NA	NA	F	HP	US	213	10515045	UNITED STATES	DE
199015771	19901577	20210930	NA	NA	NA	NA	NA	NA	HP	US	213	10515045	UNITED STATES	HO
199076671	19907667	20210930	NA	NA	NA	NA	NA	NA	CN	US	213	10515045	UNITED STATES	HO
199130021	19913002	20211004	20210929	NA	DY	NA	NA	M	HP	US	214	10515045	UNITED STATES	DE
199187941	19918794	20211004	NA	NA	NA	NA	NA	M	CN	US	214	10515045	UNITED STATES	NA
199346771	19934677	20211008	NA	NA	NA	NA	NA	NA	CN	US	214	10515045	UNITED STATES	NA
199434061	19943406	20211007	NA	NA	NA	NA	NA	F	HP	US	214	10515045	UNITED STATES	HO
199495321	19949532	20211008	NA	NA	NA	NA	NA	F	HP	US	214	10515045	UNITED STATES	OT
199515851	19951585	20211014	NA	NA	NA	NA	NA	NA	MD	US	214	10515045	UNITED STATES	NA
199562831	19956283	20211014	NA	NA	NA	NA	NA	NA	MD	BE	214	34752	BELGIUM	OT
199601634	19960163	20230608	20210831	54	YR	55	KG	F	MD	JP	232	450340	JAPAN	HO
199813291	19981329	20211021	NA	NA	NA	57	KG	M	MD	JP	214	450340	JAPAN	OT
199828551	19982855	20211021	20211007	NA	DY	78.9	KG	M	CN	US	214	10515045	UNITED STATES	HO
199840521	19984052	20211021	NA	NA	NA	NA	NA	NA	MD	US	214	10515045	UNITED STATES	NA
199872971	19987297	20211023	NA	NA	NA	NA	NA	F	CN	US	214	10515045	UNITED STATES	NA
200007841	20000784	20211027	NA	NA	NA	NA	NA	NA	CN	US	214	10515045	UNITED STATES	DE
200160791	20016079	20211102	20210919	77	YR	NA	NA	F	PH	US	214	10515045	UNITED STATES	DE
200206852	20020685	20211122	20210927	71	YR	90.7	KG	F	CN	US	214	10515045	UNITED STATES	NA
200481501	20048150	20211109	NA	NA	NA	NA	NA	F	HP	US	214	10515045	UNITED STATES	HO
200494271	20049427	20211109	20211015	69	YR	94.8	KG	M	CN	US	214	10515045	UNITED STATES	NA
200506351	20050635	20211109	NA	NA	NA	NA	NA	M	CN	US	214	10515045	UNITED STATES	NA
200529701	20052970	20211110	NA	NA	NA	NA	NA	NA	PH	JP	214	450340	JAPAN	OT
200579012	20057901	20211205	20210901	85.75	MON	94.3	KG	M	CN	US	214	10515045	UNITED STATES	NA
200750382	20075038	20211210	20210801	70.5833	MON	93.4	KG	M	CN	US	214	10515045	UNITED STATES	NA
200767461	20076746	20211116	NA	NA	NA	NA	NA	M	MD	US	214	10515045	UNITED STATES	OT
200804791	20080479	20211116	20211104	55	YR	NA	NA	F	PH	US	214	10515045	UNITED STATES	DE
200812591	20081259	20211117	20211101	NA	NA	NA	NA	F	HP	US	214	10515045	UNITED STATES	NA
200916081	20091608	20211119	20210101	62	YR	NA	NA	M	CN	US	214	10515045	UNITED STATES	DE
201019471	20101947	20211123	NA	NA	NA	NA	NA	NA	MD	JP	214	450340	JAPAN	OT
201036671	20103667	20211123	NA	NA	NA	NA	NA	NA	MD	US	214	10515045	UNITED STATES	NA
201106991	20110699	20211124	20210101	NA	NA	NA	NA	F	CN	US	214	10515045	UNITED STATES	NA
201127861	20112786	20211125	20211101	NA	NA	NA	NA	F	MD	US	214	10515045	UNITED STATES	NA
201161021	20116102	20211126	NA	NA	NA	NA	NA	NA	MD	ES	214	128160	SPAIN	OT
201161381	20116138	20211126	20211117	67	YR	72.6	KG	F	CN	US	214	10515045	UNITED STATES	DS
201189602	20118960	20211207	NA	NA	NA	NA	NA	NA	PH	JP	214	450340	JAPAN	HO
201190151	20119015	20211126	NA	NA	NA	NA	NA	F	MD	JP	214	450340	JAPAN	OT
201191023	20119102	20240130	NA	88	YR	NA	NA	F	PH	JP	241	450340	JAPAN	NA
201316621	20131662	20211130	NA	NA	NA	NA	NA	NA	MD	GB	214	520206	UNITED KINGDOM	OT
201413421	20141342	20211202	NA	NA	NA	NA	NA	M	CN	US	214	10515045	UNITED STATES	NA
201449662	20144966	20211215	NA	NA	NA	NA	NA	NA	MD	JP	214	450340	JAPAN	HO
201451603	20145160	20220118	20211030	90	YR	42	KG	F	MD	JP	221	450340	JAPAN	OT
201456694	20145669	20220404	20210101	81	YR	59	KG	M	MD	JP	222	450340	JAPAN	HO
201534121	20153412	20211206	20211001	65.5833	MON	NA	NA	M	HP	US	214	10515045	UNITED STATES	NA
201814931	20181493	20211214	20211207	NA	DY	NA	NA	NA	CN	US	214	10515045	UNITED STATES	DE
201815471	20181547	20211213	20211110	74	YR	NA	NA	M	PH	US	214	10515045	UNITED STATES	DE
201952352	20195235	20220118	20210610	NA	DY	NA	NA	F	MD	JP	221	450340	JAPAN	LT
201988291	20198829	20211216	20211110	74	YR	NA	NA	F	PH	US	214	10515045	UNITED STATES	DE
202083992	20208399	20211224	NA	34	YR	NA	NA	F	HP	US	214	10515045	UNITED STATES	OT
202085721	20208572	20211220	NA	34	YR	NA	NA	F	MD	US	214	10515045	UNITED STATES	OT
202117391	20211739	20211221	NA	NA	NA	NA	NA	NA	PH	JP	214	450340	JAPAN	HO
202175441	20217544	20211222	NA	NA	NA	NA	NA	F	PH	US	214	10515045	UNITED STATES	NA
202216141	20221614	20211222	NA	NA	NA	NA	NA	F	HP	US	214	10515045	UNITED STATES	HO
202218101	20221810	20211223	NA	NA	NA	NA	NA	M	MD	JP	214	450340	JAPAN	OT
202231001	20223100	20211223	20211216	NA	NA	NA	NA	NA	CN	JP	214	450340	JAPAN	OT
202538741	20253874	20211230	20211210	NA	NA	NA	NA	M	MD	US	214	10515045	UNITED STATES	NA
202655651	20265565	20211231	20211201	79	YR	NA	NA	M	PH	US	214	10515045	UNITED STATES	DE
202800751	20280075	20220103	NA	NA	NA	NA	NA	NA	HP	US	221	10515045	UNITED STATES	DE
202900001	20290000	20220104	20211114	NA	DY	NA	NA	NA	CN	US	221	10515045	UNITED STATES	DE
202900041	20290004	20220104	20211114	87	YR	NA	NA	M	CN	US	221	10515045	UNITED STATES	DE
203089321	20308932	20220107	NA	76	YR	NA	NA	M	MD	CN	221	158617	CHINA	OT
203091131	20309113	20220106	NA	87	YR	NA	NA	M	PH	US	221	10515045	UNITED STATES	DE
203145401	20314540	20220109	NA	24	YR	NA	NA	M	HP	GB	221	520206	UNITED KINGDOM	OT
203204291	20320429	20220111	NA	NA	NA	NA	NA	M	CN	US	221	10515045	UNITED STATES	HO
203269291	20326929	20220112	NA	75	YR	NA	NA	M	MD	CN	221	158617	CHINA	OT
203274821	20327482	20220112	NA	NA	NA	NA	NA	NA	PH	JP	221	450340	JAPAN	OT
203283571	20328357	20220112	20211110	NA	DY	NA	NA	M	CN	US	221	10515045	UNITED STATES	DE
203318421	20331842	20220113	NA	NA	NA	NA	NA	M	CN	US	221	10515045	UNITED STATES	NA
203318473	20331847	20220126	NA	78	YR	NA	NA	F	MD	JP	221	450340	JAPAN	HO
203349302	20334930	20220222	20220102	90	YR	NA	NA	M	MD	JP	221	450340	JAPAN	OT
203385191	20338519	20220116	20211231	NA	DY	78	KG	M	CN	US	221	10515045	UNITED STATES	NA
203451861	20345186	20220114	20211228	90	YR	NA	NA	F	PH	US	221	10515045	UNITED STATES	DE
203474241	20347424	20220118	20220116	80	YR	NA	NA	M	PH	US	221	10515045	UNITED STATES	DE
203498161	20349816	20220117	20220116	80	YR	NA	NA	M	PH	US	221	10515045	UNITED STATES	DE
203515982	20351598	20220128	20220111	83	YR	NA	NA	F	PH	JP	221	450340	JAPAN	HO
203613061	20361306	20220121	20220101	NA	NA	NA	NA	F	CN	JP	221	450340	JAPAN	DE
203741031	20374103	20220125	NA	45	YR	NA	NA	M	MD	US	221	10515045	UNITED STATES	NA
203750851	20375085	20220125	NA	NA	NA	NA	NA	F	HP	US	221	10515045	UNITED STATES	DE
203910561	20391056	20220127	NA	34	YR	NA	NA	M	PH	US	221	10515045	UNITED STATES	DE
203912931	20391293	20220128	20220113	69	YR	NA	NA	M	CN	CN	221	158617	CHINA	HO
203912981	20391298	20220128	NA	NA	NA	NA	NA	NA	MD	US	221	10515045	UNITED STATES	DE
203951481	20395148	20220130	NA	NA	NA	NA	NA	F	CN	US	221	10515045	UNITED STATES	NA
204102751	20410275	20220131	20220125	34	YR	NA	NA	M	PH	US	221	10515045	UNITED STATES	DE
204123902	20412390	20220211	20220114	NA	DY	64	KG	F	MD	US	221	10515045	UNITED STATES	DE
204153772	20415377	20220209	20220116	53	YR	NA	NA	M	CN	US	221	10515045	UNITED STATES	DE
204170821	20417082	20220202	NA	NA	NA	NA	NA	M	CN	US	221	10515045	UNITED STATES	OT
204217922	20421792	20220221	NA	62	YR	87	KG	M	HP	US	221	10515045	UNITED STATES	NA
204294631	20429463	20220204	NA	NA	NA	NA	NA	M	HP	US	221	10515045	UNITED STATES	DE
204374141	20437414	20220204	20220201	81	YR	NA	NA	F	PH	US	221	10515045	UNITED STATES	DE
204606251	20460625	20220211	NA	NA	NA	NA	NA	NA	PH	JP	221	450340	JAPAN	HO
204740871	20474087	20220215	NA	NA	NA	58.5	KG	M	CN	US	221	10515045	UNITED STATES	NA
204799901	20479990	20220216	20211112	76	YR	NA	NA	F	MD	JP	221	450340	JAPAN	HO
204852881	20485288	20220216	20220109	79	YR	NA	NA	M	HP	US	221	10515045	UNITED STATES	DE
204893791	20489379	20220217	20220129	81	YR	NA	NA	M	NA	US	221	10515045	UNITED STATES	DE
204956261	20495626	20220221	NA	NA	NA	63.5	KG	F	CN	US	221	10515045	UNITED STATES	NA
205038431	20503843	20220221	20220210	64	YR	NA	NA	M	PH	US	221	10515045	UNITED STATES	DE
205111971	20511197	20220224	20211201	62.3333	MON	83.8	KG	NA	HP	US	221	10515045	UNITED STATES	NA
205181463	20518146	20220330	20220216	65	YR	NA	NA	M	PH	JP	221	450340	JAPAN	HO
205332281	20533228	20220301	NA	NA	NA	NA	NA	F	MD	JP	221	450340	JAPAN	HO
205437731	20543773	20220303	NA	37	YR	NA	NA	M	HP	US	221	10515045	UNITED STATES	NA
205580641	20558064	20220307	NA	NA	NA	NA	NA	F	CN	US	221	10515045	UNITED STATES	NA
205654681	20565468	20220308	NA	NA	NA	NA	NA	NA	MD	US	221	10515045	UNITED STATES	NA
205655431	20565543	20220308	NA	NA	NA	NA	NA	NA	MD	JP	221	450340	JAPAN	OT
205731121	20573112	20220309	NA	NA	NA	NA	NA	M	CN	US	221	10515045	UNITED STATES	DE
205781321	20578132	20220310	20220216	53	YR	NA	NA	F	HP	US	221	10515045	UNITED STATES	HO
205812031	20581203	20220311	NA	NA	NA	NA	NA	M	CN	US	221	10515045	UNITED STATES	DE
205862801	20586280	20220313	20220201	90	YR	75.8	KG	F	CN	US	221	10515045	UNITED STATES	NA
205903141	20590314	20220314	20211115	NA	DY	NA	NA	NA	MD	US	221	10515045	UNITED STATES	DE
205907161	20590716	20220314	NA	78	YR	NA	NA	M	HP	US	221	10515045	UNITED STATES	NA
206018981	20601898	20220316	20220306	NA	NA	NA	NA	NA	CN	US	221	10515045	UNITED STATES	DE
206088451	20608845	20220317	NA	NA	NA	NA	NA	M	CN	US	221	10515045	UNITED STATES	HO
206089801	20608980	20220317	NA	83	YR	NA	NA	M	HP	US	221	10515045	UNITED STATES	NA
206115921	20611592	20220318	NA	85	YR	NA	NA	NA	PH	JP	221	450340	JAPAN	OT
206118761	20611876	20220318	20220212	NA	DY	NA	NA	NA	MD	US	221	10515045	UNITED STATES	DE
206124391	20612439	20220318	NA	NA	NA	NA	NA	M	HP	US	221	10515045	UNITED STATES	DE
206165311	20616531	20220321	20220212	NA	DY	NA	NA	F	HP	US	221	10515045	UNITED STATES	DE
206168181	20616818	20220318	20220304	82	YR	NA	NA	M	PH	US	221	10515045	UNITED STATES	DE
206177541	20617754	20220321	20220315	NA	DY	NA	NA	NA	CN	US	221	10515045	UNITED STATES	DE
206361651	20636165	20220324	20220316	71	YR	NA	NA	M	HP	US	221	10515045	UNITED STATES	DE
206361731	20636173	20220324	20220316	71	YR	NA	NA	M	HP	US	221	10515045	UNITED STATES	DE
206401221	20640122	20220326	20220313	NA	DY	NA	NA	M	HP	US	221	10515045	UNITED STATES	NA
206435131	20643513	20220328	NA	NA	NA	NA	NA	F	MD	JP	221	450340	JAPAN	DE
206544581	20654458	20220329	20220307	65	YR	NA	NA	M	PH	US	221	10515045	UNITED STATES	DE
206557182	20655718	20220331	NA	NA	NA	NA	NA	NA	CN	US	221	10515045	UNITED STATES	HO
206559061	20655906	20220330	20220321	72	YR	63.5	KG	F	MD	GB	221	520206	UNITED KINGDOM	OT
206587981	20658798	20220331	NA	84	YR	NA	NA	M	MD	JP	221	450340	JAPAN	OT
206592421	20659242	20220330	20220318	69	YR	NA	NA	F	HP	US	221	10515045	UNITED STATES	DE
206600851	20660085	20220331	20220214	73	YR	NA	NA	M	PH	US	221	10515045	UNITED STATES	DE
206638181	20663818	20220401	NA	NA	NA	NA	NA	NA	MD	DE	222	313613	GERMANY	OT
206786722	20678672	20240130	20210610	63	YR	69	KG	M	MD	JP	241	450340	JAPAN	DE
206851081	20685108	20220407	NA	NA	NA	NA	NA	F	MD	US	222	10515045	UNITED STATES	NA
206912613	20691261	20220421	20220217	NA	DY	NA	NA	M	CN	US	222	10515045	UNITED STATES	DE
206914161	20691416	20220406	NA	85	YR	NA	NA	F	PH	US	222	10515045	UNITED STATES	DE
206929211	20692921	20220407	NA	80	YR	NA	NA	M	PH	US	222	10515045	UNITED STATES	DE
206969442	20696944	20240807	20220312	NA	DY	78.9	KG	M	CN	US	243	10515045	UNITED STATES	HO
207017251	20701725	20220412	NA	NA	NA	NA	NA	F	HP	US	222	10515045	UNITED STATES	NA
207062021	20706202	20220413	20220405	64	YR	80	KG	M	MD	GR	222	29002	GREECE	DE
207091541	20709154	20220414	20220210	NA	DY	NA	NA	M	CN	US	222	10515045	UNITED STATES	DE
207296961	20729696	20220419	20220301	80	YR	NA	NA	M	PH	US	222	10515045	UNITED STATES	DE
207335471	20733547	20220421	NA	NA	NA	NA	NA	NA	MD	US	222	10515045	UNITED STATES	NA
207384861	20738486	20220421	20220420	93	YR	NA	NA	M	PH	US	222	10515045	UNITED STATES	DE
207399041	20739904	20220422	NA	NA	NA	NA	NA	M	MD	JP	222	450340	JAPAN	DE
207440811	20744081	20220425	20220317	68	YR	NA	NA	M	MD	DE	222	313613	GERMANY	LT
207561641	20756164	20220426	20220314	73	YR	NA	NA	M	PH	US	222	10515045	UNITED STATES	DE
207567303	20756730	20220606	20220214	72	YR	83.9	KG	F	MD	US	222	10515045	UNITED STATES	HO
207572451	20757245	20220427	20220307	NA	DY	NA	NA	NA	CN	US	222	10515045	UNITED STATES	DE
207620052	20762005	20220429	20211228	NA	NA	NA	NA	M	CN	US	222	10515045	UNITED STATES	DE
207793851	20779385	20220503	20220422	NA	DY	NA	NA	NA	CN	US	222	10515045	UNITED STATES	LT
207794371	20779437	20220503	NA	NA	NA	NA	NA	M	HP	CA	222	590303	CANADA	DE
207795212	20779521	20220506	NA	NA	NA	NA	NA	NA	PH	JP	222	450340	JAPAN	OT
207842661	20784266	20220504	NA	NA	NA	NA	NA	M	CN	US	222	10515045	UNITED STATES	DE
207907851	20790785	20220505	NA	NA	NA	NA	NA	NA	HP	US	222	10515045	UNITED STATES	HO
207975221	20797522	20220506	NA	90	YR	NA	NA	M	PH	JP	222	450340	JAPAN	OT
207977151	20797715	20220506	NA	NA	NA	NA	NA	NA	CN	US	222	10515045	UNITED STATES	DE
208015751	20801575	20220506	20220413	85	YR	NA	NA	F	PH	US	222	10515045	UNITED STATES	DE
208042691	20804269	20220509	NA	NA	NA	NA	NA	NA	CN	US	222	10515045	UNITED STATES	DE
208049361	20804936	20220509	NA	NA	NA	NA	NA	M	CN	US	222	10515045	UNITED STATES	DE
208125671	20812567	20220511	NA	NA	NA	NA	NA	NA	MD	US	222	10515045	UNITED STATES	OT
208238621	20823862	20220512	20220511	78	YR	NA	NA	M	PH	US	222	10515045	UNITED STATES	OT
208266941	20826694	20220513	20220503	74	YR	59	KG	F	MD	GB	222	520206	UNITED KINGDOM	DS
208507721	20850772	20220519	20220507	NA	DY	50	KG	F	MD	CN	222	158617	CHINA	HO
208512701	20851270	20220519	NA	NA	NA	104.3	KG	F	CN	US	222	10515045	UNITED STATES	NA
208625491	20862549	20220523	NA	NA	NA	NA	NA	M	CN	US	222	10515045	UNITED STATES	DE
208626601	20862660	20220523	20220522	82	YR	NA	NA	F	PH	US	222	10515045	UNITED STATES	DE
208677242	20867724	20220727	NA	76	YR	NA	NA	M	MD	JP	223	450340	JAPAN	DE
208688212	20868821	20220727	NA	79	YR	NA	NA	F	MD	JP	223	450340	JAPAN	DE
208836821	20883682	20220527	20220413	NA	DY	NA	NA	F	CN	US	222	10515045	UNITED STATES	DE
208916011	20891601	20220530	20220413	92	YR	NA	NA	F	CN	US	222	10515045	UNITED STATES	DE
208917091	20891709	20220530	NA	NA	NA	NA	NA	NA	CN	US	222	10515045	UNITED STATES	DE
208937721	20893772	20220531	NA	NA	NA	NA	NA	M	MD	IT	222	221243	ITALY	OT
209037851	20903785	20220602	20220501	79.8333	MON	54.9	KG	M	CN	US	222	10515045	UNITED STATES	NA
209053851	20905385	20220601	NA	86	YR	NA	NA	F	CN	US	222	10515045	UNITED STATES	DE
209101512	20910151	20220621	20220501	82	YR	NA	NA	M	PH	JP	222	450340	JAPAN	HO
209115552	20911555	20220608	NA	NA	NA	NA	NA	NA	MD	JP	222	450340	JAPAN	DE
209124972	20912497	20220608	NA	NA	NA	NA	NA	NA	MD	JP	222	450340	JAPAN	DE
209251061	20925106	20220607	NA	NA	NA	NA	NA	NA	MD	JP	222	450340	JAPAN	HO
209462421	20946242	20220610	20220401	82	YR	70	KG	M	HP	US	222	10515045	UNITED STATES	LT
209469411	20946941	20220610	20220603	NA	NA	NA	NA	F	CN	US	222	10515045	UNITED STATES	DE
209477741	20947774	20220611	20220501	78.3333	MON	74.8	KG	M	CN	US	222	10515045	UNITED STATES	NA
209623941	20962394	20220615	NA	NA	NA	NA	NA	NA	HP	US	222	10515045	UNITED STATES	NA
209790291	20979029	20220619	20210924	NA	DY	NA	NA	NA	CN	US	222	10515045	UNITED STATES	DE
209881881	20988188	20220620	20220613	94	YR	NA	NA	M	HP	US	222	10515045	UNITED STATES	DE
209901831	20990183	20220621	NA	92	YR	NA	NA	M	PH	JP	222	450340	JAPAN	HO
209913651	20991365	20220622	20220613	NA	DY	NA	NA	NA	CN	US	222	10515045	UNITED STATES	DE
209919821	20991982	20220621	20220606	80	YR	73.5	KG	F	PH	US	222	10515045	UNITED STATES	DE
209937231	20993723	20220622	NA	NA	NA	NA	NA	M	MD	US	222	10515045	UNITED STATES	NA
210028681	21002868	20220624	NA	NA	NA	NA	NA	NA	CN	US	222	10515045	UNITED STATES	DE
210274262	21027426	20220706	20220101	94	YR	NA	NA	F	PH	JP	223	450340	JAPAN	HO
210330881	21033088	20220701	NA	83	YR	NA	NA	F	MD	US	223	10515045	UNITED STATES	OT
210345741	21034574	20220701	NA	NA	NA	NA	NA	NA	CN	US	223	10515045	UNITED STATES	OT
210369921	21036992	20220702	20220617	NA	DY	NA	NA	M	CN	US	223	10515045	UNITED STATES	DE
210428701	21042870	20220701	20220625	34	YR	NA	NA	M	HP	US	223	10515045	UNITED STATES	DE
210446351	21044635	20220705	20200101	70	YR	70	KG	M	MD	JP	223	450340	JAPAN	OT
210485441	21048544	20220706	20220601	NA	NA	NA	NA	M	MD	JP	223	450340	JAPAN	DE
210541051	21054105	20220707	NA	NA	NA	NA	NA	NA	HP	US	223	10515045	UNITED STATES	NA
210542432	21054243	20220824	20220526	89	YR	42	KG	F	MD	JP	223	450340	JAPAN	DE
210576411	21057641	20220708	20220626	NA	DY	NA	NA	NA	HP	US	223	10515045	UNITED STATES	DE
210577291	21057729	20220708	NA	NA	NA	NA	NA	M	HP	US	223	10515045	UNITED STATES	DE
210582581	21058258	20220708	20220427	NA	DY	NA	NA	M	MD	CN	223	158617	CHINA	HO
210707243	21070724	20230203	20220101	89	YR	NA	NA	F	MD	JP	231	450340	JAPAN	DE
210821142	21082114	20221014	20220401	82	YR	70	KG	M	HP	US	224	10515045	UNITED STATES	LT
210864661	21086466	20220715	20220704	NA	DY	NA	NA	NA	CN	US	223	10515045	UNITED STATES	DE
210873721	21087372	20220714	NA	74	YR	NA	NA	F	PH	US	223	10515045	UNITED STATES	NA
210949961	21094996	20220718	20220630	59	YR	54	KG	F	CN	US	223	10515045	UNITED STATES	DS
210997651	21099765	20220719	20220719	57	YR	NA	NA	F	HP	US	223	10515045	UNITED STATES	OT
211012672	21101267	20220726	20220605	NA	NA	NA	NA	NA	HP	US	223	10515045	UNITED STATES	OT
211025563	21102556	20220802	20220711	NA	NA	NA	NA	NA	PH	JP	223	450340	JAPAN	HO
211065332	21106533	20220728	NA	NA	NA	NA	NA	NA	CN	US	223	10515045	UNITED STATES	NA
211081572	21108157	20220727	NA	NA	NA	NA	NA	M	CN	US	223	10515045	UNITED STATES	OT
211290451	21129045	20220725	NA	NA	NA	NA	NA	NA	CN	US	223	10515045	UNITED STATES	DE
211296861	21129686	20220726	NA	NA	NA	NA	NA	NA	PH	US	223	10515045	UNITED STATES	NA
211337381	21133738	20220726	20220722	70	YR	NA	NA	M	PH	US	223	10515045	UNITED STATES	DE
211397441	21139744	20220728	NA	NA	NA	NA	NA	NA	PH	JP	223	450340	JAPAN	HO
211412331	21141233	20220727	20220722	70	YR	NA	NA	M	HP	US	223	10515045	UNITED STATES	DE
211461561	21146156	20220729	NA	78	YR	NA	NA	M	MD	JP	223	450340	JAPAN	HO
211599421	21159942	20220801	20220724	70	YR	NA	NA	M	PH	US	223	10515045	UNITED STATES	DE
211707171	21170717	20220803	20220802	78	YR	NA	NA	M	PH	US	223	10515045	UNITED STATES	DE
211768301	21176830	20220805	NA	NA	NA	NA	NA	NA	CN	JP	223	450340	JAPAN	OT
211798901	21179890	20220805	20220805	59	YR	NA	NA	M	NA	US	223	10515045	UNITED STATES	DE
211851471	21185147	20220808	20220713	NA	DY	NA	NA	NA	CN	US	223	10515045	UNITED STATES	DE
212094281	21209428	20220813	20220711	NA	DY	NA	NA	F	CN	US	223	10515045	UNITED STATES	DE
212118491	21211849	20220812	20220627	46	YR	NA	NA	F	PH	US	223	10515045	UNITED STATES	DE
212185871	21218587	20220816	20220809	73	YR	NA	NA	M	PH	US	223	10515045	UNITED STATES	OT
212226591	21222659	20220817	NA	NA	NA	NA	NA	M	MD	US	223	10515045	UNITED STATES	OT
212313351	21231335	20220819	NA	70	YR	NA	NA	F	CN	US	223	10515045	UNITED STATES	NA
212322571	21232257	20220819	20220623	NA	DY	NA	NA	NA	CN	US	223	10515045	UNITED STATES	DE
212340371	21234037	20220819	NA	NA	NA	67.1	KG	F	CN	US	223	10515045	UNITED STATES	NA
212340391	21234039	20220819	NA	NA	NA	NA	NA	NA	CN	US	223	10515045	UNITED STATES	DE
212340661	21234066	20220819	20220701	72.5	MON	NA	NA	M	CN	US	223	10515045	UNITED STATES	DE
212349691	21234969	20220821	NA	NA	NA	NA	NA	NA	MD	US	223	10515045	UNITED STATES	NA
212381051	21238105	20220822	NA	NA	NA	NA	NA	F	CN	US	223	10515045	UNITED STATES	NA
212382721	21238272	20220822	20220726	NA	DY	NA	NA	F	CN	US	223	10515045	UNITED STATES	NA
212430211	21243021	20220823	NA	NA	NA	95.3	KG	M	CN	US	223	10515045	UNITED STATES	NA
212449181	21244918	20220822	20220818	71	YR	NA	NA	M	PH	US	223	10515045	UNITED STATES	DE
212463481	21246348	20220824	20220812	80	YR	NA	NA	M	MD	AR	223	43231	ARGENTINA	HO
212502672	21250267	20220930	20220721	79	YR	NA	NA	F	MD	JP	223	450340	JAPAN	OT
212567511	21256751	20220826	NA	NA	NA	NA	NA	M	CN	US	223	10515045	UNITED STATES	NA
212630391	21263039	20220826	NA	NA	NA	NA	NA	F	HP	US	223	10515045	UNITED STATES	DE
212841171	21284117	20220902	20220707	NA	DY	NA	NA	F	CN	US	223	10515045	UNITED STATES	DE
212867611	21286761	20220902	NA	NA	NA	NA	NA	NA	MD	JP	223	450340	JAPAN	OT
212896011	21289601	20220902	20220812	NA	DY	NA	NA	F	CN	US	223	10515045	UNITED STATES	DE
212943551	21294355	20220905	NA	NA	NA	NA	NA	F	CN	US	223	10515045	UNITED STATES	DE
212979701	21297970	20220902	20220824	80	YR	NA	NA	F	NA	US	223	10515045	UNITED STATES	DE
212979892	21297989	20220923	NA	NA	NA	NA	NA	M	MD	JP	223	450340	JAPAN	DE
212985371	21298537	20220903	NA	NA	NA	NA	NA	F	HP	US	223	10515045	UNITED STATES	HO
213036241	21303624	20220907	NA	NA	NA	NA	NA	NA	MD	US	223	10515045	UNITED STATES	NA
213081571	21308157	20220908	NA	NA	NA	NA	NA	M	CN	US	223	10515045	UNITED STATES	NA
213119541	21311954	20220909	20220801	86	YR	NA	NA	F	CN	US	223	10515045	UNITED STATES	LT
213307201	21330720	20220913	NA	NA	NA	NA	NA	NA	MD	US	223	10515045	UNITED STATES	HO
213441171	21344117	20220916	20220710	NA	DY	74	KG	M	MD	CN	223	158617	CHINA	OT
213520712	21352071	20221108	20220817	NA	DY	111.6	KG	F	CN	US	224	10515045	UNITED STATES	NA
213640121	21364012	20220922	20211201	58.0833	MON	NA	NA	F	HP	US	223	10515045	UNITED STATES	DE
213700771	21370077	20220923	NA	NA	NA	NA	NA	M	CN	US	223	10515045	UNITED STATES	DE
213766631	21376663	20220926	NA	NA	NA	NA	NA	M	CN	US	223	10515045	UNITED STATES	NA
213953132	21395313	20221004	NA	NA	NA	NA	NA	NA	MD	JP	224	450340	JAPAN	DE
213999792	21399979	20221004	NA	NA	NA	NA	NA	NA	MD	JP	224	450340	JAPAN	DE
214046302	21404630	20221004	NA	NA	NA	NA	NA	NA	MD	JP	224	450340	JAPAN	DE
214048261	21404826	20220930	20220908	68	YR	NA	NA	M	PH	US	223	10515045	UNITED STATES	DE
214105011	21410501	20221003	NA	NA	NA	NA	NA	F	HP	US	224	10515045	UNITED STATES	DE
214111771	21411177	20221005	20220111	NA	DY	40	KG	F	MD	JP	224	450340	JAPAN	OT
214398831	21439883	20221011	NA	NA	NA	NA	NA	F	CN	US	224	10515045	UNITED STATES	NA
214436361	21443636	20221012	NA	NA	NA	NA	NA	M	CN	US	224	10515045	UNITED STATES	NA
214450382	21445038	20221129	NA	86	YR	84.4	KG	M	HP	US	224	10515045	UNITED STATES	OT
214496521	21449652	20221013	NA	NA	NA	NA	NA	NA	MD	US	224	10515045	UNITED STATES	NA
214498051	21449805	20221013	20210901	71.8333	MON	NA	NA	NA	CN	US	224	10515045	UNITED STATES	OT
214548671	21454867	20221014	NA	NA	NA	NA	NA	M	CN	US	224	10515045	UNITED STATES	OT
214550212	21455021	20221019	20220925	93	YR	50	KG	F	MD	JP	224	450340	JAPAN	OT
214586881	21458688	20221014	NA	NA	NA	NA	NA	NA	MD	US	224	10515045	UNITED STATES	NA
214703591	21470359	20221018	NA	NA	NA	NA	NA	F	CN	US	224	10515045	UNITED STATES	LT
214717291	21471729	20221018	NA	NA	NA	NA	NA	M	CN	US	224	10515045	UNITED STATES	NA
214912331	21491233	20221021	NA	NA	NA	NA	NA	M	CN	US	224	10515045	UNITED STATES	OT
214928101	21492810	20221021	NA	NA	NA	NA	NA	NA	CN	US	224	10515045	UNITED STATES	DE
214930011	21493001	20221021	20220816	NA	DY	NA	NA	M	HP	US	224	10515045	UNITED STATES	DE
214973481	21497348	20221021	20221020	94	YR	NA	NA	M	HP	US	224	10515045	UNITED STATES	NA
214982131	21498213	20221024	NA	NA	NA	NA	NA	F	CN	US	224	10515045	UNITED STATES	DE
215005141	21500514	20221025	NA	NA	NA	NA	NA	F	CN	US	224	10515045	UNITED STATES	DE
215039831	21503983	20221025	NA	NA	NA	69.3	KG	M	MD	BE	224	34752	BELGIUM	OT
215085912	21508591	20221103	20220401	90	YR	NA	NA	M	MD	JP	224	450340	JAPAN	HO
215177451	21517745	20221028	NA	NA	NA	NA	NA	NA	CN	US	224	10515045	UNITED STATES	NA
215208581	21520858	20221028	NA	NA	NA	NA	NA	M	CN	US	224	10515045	UNITED STATES	DE
215411431	21541143	20221102	20220901	64.75	MON	71.2	KG	M	CN	US	224	10515045	UNITED STATES	NA
215412371	21541237	20221102	20220609	NA	DY	NA	NA	M	HP	US	224	10515045	UNITED STATES	DE
215437411	21543741	20221102	20220823	46	YR	63.9	KG	F	MD	US	224	10515045	UNITED STATES	OT
215477361	21547736	20221103	NA	NA	NA	NA	NA	F	HP	US	224	10515045	UNITED STATES	DE
215510531	21551053	20221102	20220815	81	YR	NA	NA	F	HP	US	224	10515045	UNITED STATES	DE
215532831	21553283	20221104	NA	NA	NA	NA	NA	M	CN	US	224	10515045	UNITED STATES	DE
215649511	21564951	20221108	20220627	NA	DY	NA	NA	M	CN	US	224	10515045	UNITED STATES	DE
215678161	21567816	20221108	20220101	94	YR	NA	NA	F	MD	JP	224	450340	JAPAN	HO
215930051	21593005	20221114	NA	NA	NA	NA	NA	F	CN	US	224	10515045	UNITED STATES	HO
216105361	21610536	20221117	20221010	NA	DY	NA	NA	M	CN	US	224	10515045	UNITED STATES	DE
216116601	21611660	20221117	20221115	86	YR	NA	NA	M	PH	US	224	10515045	UNITED STATES	DE
216132701	21613270	20221118	NA	NA	NA	NA	NA	NA	MD	JP	224	450340	JAPAN	OT
216149601	21614960	20221118	NA	NA	NA	NA	NA	F	CN	US	224	10515045	UNITED STATES	HO
216217581	21621758	20221121	NA	NA	NA	NA	NA	F	CN	US	224	10515045	UNITED STATES	NA
216225681	21622568	20221121	NA	NA	NA	NA	NA	NA	MD	US	224	10515045	UNITED STATES	NA
216344041	21634404	20221123	NA	NA	NA	NA	NA	M	MD	US	224	10515045	UNITED STATES	DE
216350031	21635003	20221123	NA	NA	NA	NA	NA	F	MD	US	224	10515045	UNITED STATES	NA
216386702	21638670	20221213	20221109	55	YR	NA	NA	NA	MD	NO	224	15049	NORWAY	HO
216395802	21639580	20221202	20221030	90	YR	NA	NA	F	PH	JP	224	450340	JAPAN	HO
216457611	21645761	20221126	NA	NA	NA	NA	NA	M	CN	US	224	10515045	UNITED STATES	NA
216520411	21652041	20221128	NA	NA	NA	NA	NA	F	MD	US	224	10515045	UNITED STATES	DE
216559071	21655907	20221125	NA	NA	NA	NA	NA	F	HP	US	224	10515045	UNITED STATES	HO
216686391	21668639	20221130	20221123	86	YR	NA	NA	F	PH	US	224	10515045	UNITED STATES	DE
216745871	21674587	20221202	NA	NA	NA	NA	NA	F	MD	JP	224	450340	JAPAN	OT
216757341	21675734	20221202	NA	NA	NA	NA	NA	M	NA	US	224	10515045	UNITED STATES	DE
216800741	21680074	20221205	20221001	74.9167	MON	NA	NA	M	CN	US	224	10515045	UNITED STATES	NA
216818421	21681842	20221205	20221107	NA	DY	77.9	KG	F	HP	US	224	10515045	UNITED STATES	NA
216993701	21699370	20221208	NA	36	YR	NA	NA	M	MD	GB	224	520206	UNITED KINGDOM	DE
216997892	21699789	20221212	NA	79	YR	NA	NA	F	MD	GB	224	520206	UNITED KINGDOM	DE
217005112	21700511	20221212	NA	83	YR	NA	NA	M	MD	GB	224	520206	UNITED KINGDOM	DE
217035851	21703585	20221209	NA	NA	NA	NA	NA	NA	MD	US	224	10515045	UNITED STATES	HO
217563991	21756399	20221220	NA	NA	NA	NA	NA	NA	CN	US	224	10515045	UNITED STATES	DE
217565021	21756502	20221220	NA	NA	NA	NA	NA	NA	CN	US	224	10515045	UNITED STATES	DE
217566012	21756601	20221220	20220623	NA	DY	NA	NA	M	MD	US	224	10515045	UNITED STATES	DE
217567391	21756739	20221220	NA	NA	NA	NA	NA	NA	MD	US	224	10515045	UNITED STATES	DE
217567613	21756761	20230105	20210208	73	YR	65	KG	M	MD	JP	231	450340	JAPAN	HO
217567711	21756771	20221220	NA	NA	NA	NA	NA	M	CN	US	224	10515045	UNITED STATES	DE
217568431	21756843	20221220	NA	55	YR	NA	NA	F	HP	US	224	10515045	UNITED STATES	NA
217570091	21757009	20221220	20221121	NA	DY	48	KG	M	MD	JP	224	450340	JAPAN	HO
217671091	21767109	20221222	NA	NA	NA	NA	NA	F	CN	US	224	10515045	UNITED STATES	DE
217947182	21794718	20230105	20210101	76	YR	NA	NA	M	MD	JP	231	450340	JAPAN	OT
217956021	21795602	20221229	NA	NA	NA	NA	NA	M	MD	US	224	10515045	UNITED STATES	NA
217977091	21797709	20221230	20221218	80	YR	NA	NA	F	MD	CN	224	158617	CHINA	LT
217978521	21797852	20221230	20221217	NA	DY	NA	NA	M	CN	US	224	10515045	UNITED STATES	DE
218006141	21800614	20221230	NA	NA	NA	NA	NA	F	CN	US	224	10515045	UNITED STATES	DE
218013681	21801368	20221230	20221129	NA	DY	NA	NA	M	CN	US	224	10515045	UNITED STATES	DE
218073682	21807368	20230117	NA	88	YR	NA	NA	M	MD	JP	231	450340	JAPAN	HO
218122071	21812207	20230103	NA	81	YR	NA	NA	F	PH	JP	231	450340	JAPAN	HO
218173941	21817394	20230104	NA	NA	NA	NA	NA	NA	MD	JP	231	450340	JAPAN	HO
218242391	21824239	20230105	20220101	87	YR	95.3	KG	F	PH	US	231	10515045	UNITED STATES	NA
218288761	21828876	20230105	NA	69	YR	NA	NA	M	PH	US	231	10515045	UNITED STATES	DE
218316191	21831619	20230106	20221101	70.3333	MON	NA	NA	NA	CN	US	231	10515045	UNITED STATES	DE
218319431	21831943	20230106	20230106	81	YR	NA	NA	NA	PH	US	231	10515045	UNITED STATES	NA
218349541	21834954	20230109	NA	NA	NA	NA	NA	M	CN	US	231	10515045	UNITED STATES	DE
218746581	21874658	20230117	20221225	62	YR	NA	NA	M	MD	GB	231	520206	UNITED KINGDOM	HO
218747671	21874767	20230117	NA	NA	NA	NA	NA	F	MD	US	231	10515045	UNITED STATES	DE
218748241	21874824	20230117	20221229	NA	DY	NA	NA	F	CN	US	231	10515045	UNITED STATES	DE
218791901	21879190	20230117	20230111	63	YR	NA	NA	M	PH	US	231	10515045	UNITED STATES	DE
218850661	21885066	20230119	NA	NA	NA	NA	NA	M	CN	US	231	10515045	UNITED STATES	NA
218860681	21886068	20230119	20221122	80	YR	NA	NA	F	MD	JP	231	450340	JAPAN	OT
218883631	21888363	20230120	20220901	NA	DY	66.7	KG	M	CN	US	231	10515045	UNITED STATES	HO
218901431	21890143	20230119	20221226	77	YR	NA	NA	M	PH	US	231	10515045	UNITED STATES	DE
218907011	21890701	20230119	20221221	66	YR	NA	NA	M	PH	US	231	10515045	UNITED STATES	DE
218986912	21898691	20230203	20230118	73	YR	NA	NA	M	MD	JP	231	450340	JAPAN	DE
219046041	21904604	20230124	20221222	NA	DY	NA	NA	NA	CN	US	231	10515045	UNITED STATES	DE
219092721	21909272	20230125	20220117	NA	DY	NA	NA	M	HP	US	231	10515045	UNITED STATES	DE
219156171	21915617	20230126	NA	NA	NA	NA	NA	F	HP	US	231	10515045	UNITED STATES	DE
219202352	21920235	20240130	NA	87	YR	NA	NA	M	CN	JP	241	450340	JAPAN	OT
219250601	21925060	20230130	NA	NA	NA	NA	NA	M	MD	US	231	10515045	UNITED STATES	DE
219259581	21925958	20230127	20230127	30	YR	NA	NA	F	HP	US	231	10515045	UNITED STATES	HO
219286601	21928660	20230130	NA	NA	NA	54.4	KG	F	CN	US	231	10515045	UNITED STATES	NA
219297601	21929760	20230131	NA	NA	NA	NA	NA	NA	HP	US	231	10515045	UNITED STATES	NA
219316741	21931674	20230131	20230101	NA	NA	NA	NA	NA	CN	JP	231	450340	JAPAN	LT
219350391	21935039	20230201	NA	NA	NA	NA	NA	M	HP	US	231	10515045	UNITED STATES	DE
219356691	21935669	20230201	NA	NA	NA	NA	NA	M	CN	US	231	10515045	UNITED STATES	DE
219372951	21937295	20230201	NA	NA	NA	NA	NA	NA	PH	JP	231	450340	JAPAN	HO
219437451	21943745	20230202	NA	NA	NA	NA	NA	M	CN	US	231	10515045	UNITED STATES	OT
219450361	21945036	20230201	20221230	64	YR	NA	NA	M	HP	US	231	10515045	UNITED STATES	DE
219495151	21949515	20230202	20230126	44	YR	NA	NA	M	PH	US	231	10515045	UNITED STATES	NA
219523161	21952316	20230203	20220705	NA	DY	NA	NA	M	MD	US	231	10515045	UNITED STATES	DE
219524212	21952421	20230309	NA	86	YR	NA	NA	M	MD	JP	231	450340	JAPAN	OT
219589601	21958960	20230203	20230125	44	YR	NA	NA	M	PH	US	231	10515045	UNITED STATES	DE
219619801	21961980	20230207	20230131	NA	DY	NA	NA	M	CN	US	231	10515045	UNITED STATES	DE
219764991	21976499	20230210	20230201	NA	DY	NA	NA	M	CN	US	231	10515045	UNITED STATES	DE
219771161	21977116	20230210	NA	NA	NA	NA	NA	M	CN	US	231	10515045	UNITED STATES	DE
219783211	21978321	20230210	20230111	NA	NA	56.7	KG	F	CN	US	231	10515045	UNITED STATES	OT
219794951	21979495	20230210	NA	NA	NA	NA	NA	M	CN	US	231	10515045	UNITED STATES	DE
219838401	21983840	20230213	20230206	NA	DY	NA	NA	F	CN	US	231	10515045	UNITED STATES	DE
219852561	21985256	20230213	20230108	NA	DY	NA	NA	M	CN	US	231	10515045	UNITED STATES	DE
219906471	21990647	20230214	NA	72	YR	NA	NA	M	MD	US	231	10515045	UNITED STATES	HO
219953661	21995366	20230214	20230214	55	YR	NA	NA	F	PH	US	231	10515045	UNITED STATES	DE
219969781	21996978	20230215	NA	NA	NA	NA	NA	NA	HP	US	231	10515045	UNITED STATES	DE
220036951	22003695	20230217	NA	NA	NA	NA	NA	M	HP	US	231	10515045	UNITED STATES	NA
220082312	22008231	20240130	20230101	NA	NA	NA	NA	NA	CN	JP	241	450340	JAPAN	OT
220098371	22009837	20230220	20221123	NA	DY	NA	NA	M	CN	US	231	10515045	UNITED STATES	DE
220170031	22017003	20230221	NA	NA	NA	NA	NA	M	CN	US	231	10515045	UNITED STATES	DE
220175391	22017539	20230221	NA	NA	NA	NA	NA	M	HP	US	231	10515045	UNITED STATES	DE
220298721	22029872	20230223	20220901	87	YR	NA	NA	F	MD	JP	231	450340	JAPAN	HO
220325231	22032523	20230224	NA	NA	NA	NA	NA	NA	MD	JP	231	450340	JAPAN	DE
220337491	22033749	20230224	NA	NA	NA	NA	NA	F	CN	US	231	10515045	UNITED STATES	HO
220347001	22034700	20230222	20230210	70	YR	NA	NA	M	PH	US	231	10515045	UNITED STATES	DE
220413091	22041309	20230224	20230221	81	YR	NA	NA	F	PH	US	231	10515045	UNITED STATES	DE
220449101	22044910	20230228	NA	NA	NA	NA	NA	NA	MD	US	231	10515045	UNITED STATES	OT
220452921	22045292	20230227	NA	64	YR	NA	NA	F	PH	US	231	10515045	UNITED STATES	OT
220452941	22045294	20230227	20230213	56	YR	NA	NA	M	PH	US	231	10515045	UNITED STATES	DE
220498601	22049860	20230301	NA	90	YR	NA	NA	M	PH	JP	231	450340	JAPAN	HO
220663551	22066355	20230306	20230213	NA	DY	NA	NA	F	MD	US	231	10515045	UNITED STATES	DE
220717062	22071706	20230307	NA	NA	NA	NA	NA	F	CN	US	231	10515045	UNITED STATES	HO
220726151	22072615	20230308	NA	NA	NA	NA	NA	M	HP	US	231	10515045	UNITED STATES	DE
220824881	22082488	20230310	20221020	NA	DY	NA	NA	NA	MD	US	231	10515045	UNITED STATES	DE
220827151	22082715	20230310	NA	NA	NA	NA	NA	M	CN	JP	231	450340	JAPAN	OT
220837113	22083711	20240130	NA	NA	NA	NA	NA	NA	MD	JP	241	450340	JAPAN	OT
220870041	22087004	20230313	20230115	NA	DY	NA	NA	M	CN	US	231	10515045	UNITED STATES	DE
220894131	22089413	20230313	NA	NA	NA	NA	NA	F	CN	US	231	10515045	UNITED STATES	DE
220914261	22091426	20230314	NA	NA	NA	NA	NA	NA	MD	JP	231	450340	JAPAN	LT
221105171	22110517	20230317	NA	NA	NA	NA	NA	F	MD	US	231	10515045	UNITED STATES	DE
221127231	22112723	20230319	NA	NA	NA	NA	NA	M	CN	US	231	10515045	UNITED STATES	DE
221128101	22112810	20230320	20230221	NA	DY	NA	NA	F	HP	US	231	10515045	UNITED STATES	DE
221145931	22114593	20230320	NA	NA	NA	NA	NA	M	MD	US	231	10515045	UNITED STATES	DE
221161511	22116151	20230320	20221201	71.1667	MON	79.4	KG	M	CN	US	231	10515045	UNITED STATES	NA
221169931	22116993	20230320	20230308	79	YR	NA	NA	M	MD	GB	231	520206	UNITED KINGDOM	OT
221191771	22119177	20230321	20230101	69	YR	86.2	KG	M	CN	US	231	10515045	UNITED STATES	OT
221233133	22123313	20231004	20230101	78	YR	NA	NA	M	MD	JP	234	450340	JAPAN	DE
221248161	22124816	20230322	NA	79	YR	NA	NA	M	MD	CA	231	590303	CANADA	OT
221251101	22125110	20230321	NA	90	YR	NA	NA	M	PH	US	231	10515045	UNITED STATES	DE
221336191	22133619	20230324	NA	NA	NA	NA	NA	M	HP	US	231	10515045	UNITED STATES	DE
221341151	22134115	20230324	20230214	NA	DY	87.1	KG	M	CN	US	231	10515045	UNITED STATES	NA
221357251	22135725	20230324	20230317	NA	DY	NA	NA	M	MD	US	231	10515045	UNITED STATES	DE
221409291	22140929	20230327	NA	NA	NA	NA	NA	M	HP	CA	231	590303	CANADA	DE
221453171	22145317	20230328	NA	NA	NA	NA	NA	NA	CN	US	231	10515045	UNITED STATES	NA
221481891	22148189	20230328	20230321	73	YR	NA	NA	F	HP	US	231	10515045	UNITED STATES	DE
221522161	22152216	20230329	20230301	81.4167	MON	131.1	KG	M	CN	US	231	10515045	UNITED STATES	NA
221554381	22155438	20230330	20230315	NA	DY	NA	NA	M	CN	US	231	10515045	UNITED STATES	DE
221566931	22156693	20230330	20230316	NA	DY	NA	NA	M	MD	CN	231	158617	CHINA	HO
221568951	22156895	20230330	NA	91	YR	NA	NA	M	NA	US	231	10515045	UNITED STATES	DE
221591491	22159149	20230331	20230315	NA	DY	NA	NA	M	CN	US	231	10515045	UNITED STATES	DE
221602611	22160261	20230331	NA	NA	NA	NA	NA	M	HP	US	231	10515045	UNITED STATES	DE
221668821	22166882	20230331	20230326	91	YR	NA	NA	M	PH	US	231	10515045	UNITED STATES	DE
221669021	22166902	20230331	NA	NA	NA	NA	NA	F	HP	US	231	10515045	UNITED STATES	HO
221670471	22167047	20230330	20230328	76	YR	NA	NA	M	PH	US	231	10515045	UNITED STATES	DE
221671111	22167111	20230331	20230316	69	YR	NA	NA	F	HP	US	231	10515045	UNITED STATES	DE
221687451	22168745	20230403	NA	NA	NA	NA	NA	NA	MD	JP	232	450340	JAPAN	DE
221702381	22170238	20230404	NA	NA	NA	NA	NA	F	HP	US	232	10515045	UNITED STATES	DE
221771051	22177105	20230405	NA	NA	NA	NA	NA	NA	HP	US	232	10515045	UNITED STATES	NA
221819291	22181929	20230406	NA	NA	NA	115.2	KG	M	MD	US	232	10515045	UNITED STATES	OT
221824371	22182437	20230406	20220316	NA	DY	NA	NA	F	HP	US	232	10515045	UNITED STATES	DE
221880431	22188043	20230408	20230301	72.4167	MON	78	KG	M	CN	US	232	10515045	UNITED STATES	NA
221886461	22188646	20230409	NA	NA	NA	NA	NA	F	CN	US	232	10515045	UNITED STATES	NA
221887201	22188720	20230409	20230330	NA	DY	NA	NA	F	CN	US	232	10515045	UNITED STATES	DE
221890491	22189049	20230410	NA	NA	NA	NA	NA	F	HP	US	232	10515045	UNITED STATES	DE
221903701	22190370	20230410	NA	NA	NA	NA	NA	NA	MD	US	232	10515045	UNITED STATES	DE
222069821	22206982	20230413	NA	91	YR	NA	NA	F	MD	US	232	10515045	UNITED STATES	NA
222157431	22215743	20230416	20230131	NA	DY	NA	NA	M	CN	US	232	10515045	UNITED STATES	DE
222194251	22219425	20230414	NA	86	YR	NA	NA	M	PH	US	232	10515045	UNITED STATES	DE
222259861	22225986	20230419	20230213	NA	DY	NA	NA	M	CN	US	232	10515045	UNITED STATES	DE
222275474	22227547	20240326	20230121	74	YR	80	KG	F	MD	JP	241	450340	JAPAN	HO
222300261	22230026	20230418	20230324	77	YR	NA	NA	F	PH	US	232	10515045	UNITED STATES	DE
222301923	22230192	20231006	20230227	85	YR	70	KG	M	MD	JP	234	450340	JAPAN	HO
222359681	22235968	20230420	20230324	67.0274	WK	NA	NA	F	MD	CN	232	158617	CHINA	OT
222377994	22237799	20230622	20230310	88	YR	57	KG	M	MD	JP	232	450340	JAPAN	HO
222399321	22239932	20230421	NA	NA	NA	NA	NA	F	CN	US	232	10515045	UNITED STATES	DE
222422181	22242218	20230422	20230416	NA	DY	NA	NA	M	HP	US	232	10515045	UNITED STATES	DE
222422391	22242239	20230422	NA	NA	NA	NA	NA	NA	MD	US	232	10515045	UNITED STATES	NA
222543592	22254359	20230501	NA	NA	NA	NA	NA	M	MD	US	232	10515045	UNITED STATES	DE
222561671	22256167	20230426	20221201	56.5	MON	NA	NA	M	HP	US	232	10515045	UNITED STATES	DE
222589911	22258991	20230427	20221112	NA	DY	NA	NA	F	HP	US	232	10515045	UNITED STATES	DE
222615771	22261577	20230427	20230401	NA	DY	NA	NA	M	CN	US	232	10515045	UNITED STATES	DE
222626721	22262672	20230428	20230327	86	YR	NA	NA	F	MD	JP	232	450340	JAPAN	HO
222686551	22268655	20230501	20230401	90.25	MON	NA	NA	NA	CN	US	232	10515045	UNITED STATES	NA
222688991	22268899	20230501	NA	NA	NA	NA	NA	F	HP	US	232	10515045	UNITED STATES	DE
222689561	22268956	20230501	20230213	NA	DY	NA	NA	M	CN	US	232	10515045	UNITED STATES	DE
222716011	22271601	20230502	20230408	NA	DY	NA	NA	NA	CN	US	232	10515045	UNITED STATES	NA
222741321	22274132	20230502	NA	75	YR	NA	NA	F	HP	US	232	10515045	UNITED STATES	NA
222746811	22274681	20230502	NA	NA	NA	NA	NA	M	CN	US	232	10515045	UNITED STATES	NA
222749532	22274953	20230613	20230407	NA	DY	NA	NA	F	CN	US	232	10515045	UNITED STATES	DE
222750641	22275064	20230502	20230322	NA	DY	70	KG	M	MD	CN	232	158617	CHINA	LT
222799303	22279930	20230630	20230408	85	YR	NA	NA	F	MD	JP	232	450340	JAPAN	HO
222845271	22284527	20230504	20230322	79	YR	70	KG	M	MD	CN	232	158617	CHINA	LT
222869741	22286974	20230505	NA	NA	NA	NA	NA	NA	CN	US	232	10515045	UNITED STATES	NA
222872332	22287233	20230524	20230325	46	YR	NA	NA	F	MD	JP	232	450340	JAPAN	LT
222896011	22289601	20230505	NA	NA	NA	NA	NA	NA	HP	US	232	10515045	UNITED STATES	DE
222896191	22289619	20230505	NA	NA	NA	NA	NA	F	HP	US	232	10515045	UNITED STATES	DE
222897541	22289754	20230505	20221110	NA	DY	NA	NA	M	CN	US	232	10515045	UNITED STATES	DE
222959241	22295924	20230508	NA	NA	NA	NA	NA	M	CN	US	232	10515045	UNITED STATES	DE
223074151	22307415	20230511	NA	NA	NA	NA	NA	F	MD	US	232	10515045	UNITED STATES	HO
223090731	22309073	20230511	NA	NA	NA	NA	NA	F	CN	US	232	10515045	UNITED STATES	NA
223107541	22310754	20230511	20230424	NA	DY	NA	NA	M	CN	US	232	10515045	UNITED STATES	DE
223136753	22313675	20230605	NA	NA	NA	NA	NA	NA	MD	JP	232	450340	JAPAN	DE
223140422	22314042	20230522	NA	NA	NA	NA	NA	NA	MD	JP	232	450340	JAPAN	DE
223145172	22314517	20230522	NA	NA	NA	NA	NA	NA	MD	JP	232	450340	JAPAN	DE
223150442	22315044	20230522	NA	NA	NA	NA	NA	NA	MD	JP	232	450340	JAPAN	DE
223151332	22315133	20230522	NA	NA	NA	NA	NA	NA	MD	JP	232	450340	JAPAN	DE
223152062	22315206	20230522	NA	NA	NA	NA	NA	NA	MD	JP	232	450340	JAPAN	DE
223152073	22315207	20230605	NA	NA	NA	NA	NA	NA	MD	JP	232	450340	JAPAN	DE
223153231	22315323	20230512	NA	NA	NA	NA	NA	F	HP	US	232	10515045	UNITED STATES	DE
223169761	22316976	20230514	NA	NA	NA	NA	NA	M	HP	US	232	10515045	UNITED STATES	HO
223170041	22317004	20230514	NA	NA	NA	NA	NA	F	CN	US	232	10515045	UNITED STATES	NA
223179131	22317913	20230515	NA	NA	NA	NA	NA	M	HP	US	232	10515045	UNITED STATES	DE
223194201	22319420	20230515	NA	NA	NA	NA	NA	NA	HP	US	232	10515045	UNITED STATES	NA
223212771	22321277	20230515	NA	NA	NA	NA	NA	NA	HP	US	232	10515045	UNITED STATES	NA
223228541	22322854	20230516	20200101	48	YR	NA	NA	M	MD	CN	232	158617	CHINA	OT
223241521	22324152	20230516	20230508	86	YR	NA	NA	F	MD	JP	232	450340	JAPAN	OT
223243782	22324378	20230517	NA	74	YR	NA	NA	M	MD	DE	232	313613	GERMANY	HO
223260001	22326000	20230516	NA	NA	NA	NA	NA	F	CN	US	232	10515045	UNITED STATES	DE
223283531	22328353	20230517	NA	NA	NA	NA	NA	M	CN	US	232	10515045	UNITED STATES	NA
223289481	22328948	20230517	NA	NA	NA	NA	NA	F	HP	US	232	10515045	UNITED STATES	DE
223299131	22329913	20230517	NA	NA	NA	NA	NA	M	CN	US	232	10515045	UNITED STATES	OT
223311961	22331196	20230517	NA	NA	NA	NA	NA	M	HP	US	232	10515045	UNITED STATES	DE
223454192	22345419	20230526	20210604	85	YR	48	KG	F	PH	JP	232	450340	JAPAN	HO
223457922	22345792	20230602	NA	NA	NA	NA	NA	NA	PH	JP	232	450340	JAPAN	OT
223472301	22347230	20230521	NA	NA	NA	NA	NA	M	CN	US	232	10515045	UNITED STATES	HO
223473211	22347321	20230521	NA	NA	NA	NA	NA	NA	CN	US	232	10515045	UNITED STATES	NA
223477051	22347705	20230522	NA	NA	NA	NA	NA	NA	MD	SG	232	12157	SINGAPORE	OT
223481081	22348108	20230522	NA	NA	NA	NA	NA	F	HP	US	232	10515045	UNITED STATES	DE
223484061	22348406	20230522	NA	NA	NA	NA	NA	NA	MD	GB	232	520206	UNITED KINGDOM	OT
223490811	22349081	20230522	NA	NA	NA	NA	NA	M	MD	SI	232	6715	SLOVENIA	OT
223553981	22355398	20230523	NA	81	YR	NA	NA	F	HP	JP	232	450340	JAPAN	OT
223670301	22367030	20230525	20230519	NA	NA	NA	NA	NA	CN	US	232	10515045	UNITED STATES	DE
223711071	22371107	20230526	NA	NA	NA	NA	NA	NA	CN	US	232	10515045	UNITED STATES	NA
223775091	22377509	20230529	NA	NA	NA	NA	NA	M	CN	US	232	10515045	UNITED STATES	DE
223798371	22379837	20230529	NA	NA	NA	NA	NA	NA	CN	US	232	10515045	UNITED STATES	NA
223803721	22380372	20230529	NA	NA	NA	NA	NA	F	HP	GB	232	520206	UNITED KINGDOM	OT
223848713	22384871	20230623	20230501	NA	DY	45	KG	M	MD	JP	232	450340	JAPAN	OT
223898511	22389851	20230531	NA	NA	NA	NA	NA	NA	HP	US	232	10515045	UNITED STATES	DE
223969291	22396929	20230602	NA	NA	NA	NA	NA	M	CN	US	232	10515045	UNITED STATES	DE
223992621	22399262	20230602	20230101	82	YR	NA	NA	M	CN	US	232	10515045	UNITED STATES	NA
223994832	22399483	20230609	20230104	NA	DY	65	KG	M	MD	JP	232	450340	JAPAN	DE
225175011	22517501	20230603	NA	NA	NA	NA	NA	NA	CN	US	232	10515045	UNITED STATES	NA
225189912	22518991	20230626	NA	NA	NA	NA	NA	NA	MD	JP	232	450340	JAPAN	DE
225200622	22520062	20230626	NA	NA	NA	NA	NA	NA	MD	JP	232	450340	JAPAN	DE
225201052	22520105	20230623	NA	NA	NA	NA	NA	NA	MD	JP	232	450340	JAPAN	DE
225201222	22520122	20230626	NA	NA	NA	NA	NA	NA	MD	JP	232	450340	JAPAN	DE
225201272	22520127	20230626	NA	NA	NA	NA	NA	NA	MD	JP	232	450340	JAPAN	DE
225204442	22520444	20230626	NA	NA	NA	NA	NA	NA	MD	JP	232	450340	JAPAN	DE
225211992	22521199	20230626	NA	NA	NA	NA	NA	NA	MD	JP	232	450340	JAPAN	DE
225215621	22521562	20230605	NA	NA	NA	NA	NA	F	HP	US	232	10515045	UNITED STATES	DE
225250221	22525022	20230606	20230524	NA	DY	NA	NA	M	CN	US	232	10515045	UNITED STATES	DE
225264152	22526415	20230616	NA	90	YR	NA	NA	F	MD	JP	232	450340	JAPAN	DE
225291371	22529137	20230607	NA	NA	NA	NA	NA	NA	PH	JP	232	450340	JAPAN	OT
225298024	22529802	20240123	20230302	75	YR	51	KG	M	MD	JP	241	450340	JAPAN	DE
225355081	22535508	20230606	20230510	NA	NA	NA	NA	F	NA	US	232	10515045	UNITED STATES	DE
225359725	22535972	20240125	20230420	80	YR	66	KG	M	MD	JP	241	450340	JAPAN	OT
225363061	22536306	20230608	20230531	55	YR	NA	NA	M	CN	AR	232	43231	ARGENTINA	OT
225416391	22541639	20230608	20230607	39	YR	NA	NA	M	HP	US	232	10515045	UNITED STATES	DE
225416401	22541640	20230608	20230510	79	YR	NA	NA	F	NA	US	232	10515045	UNITED STATES	DE
225416861	22541686	20230609	NA	NA	NA	50.7	KG	F	MD	CN	232	158617	CHINA	HO
225420292	22542029	20230621	20230405	78	YR	NA	NA	M	MD	JP	232	450340	JAPAN	HO
225894211	22589421	20230612	NA	85	YR	NA	NA	M	PH	JP	232	450340	JAPAN	DE
225954341	22595434	20230612	20230529	82	YR	49.05	KG	F	CN	US	232	10515045	UNITED STATES	HO
225990051	22599005	20230614	NA	NA	NA	NA	NA	M	HP	US	232	10515045	UNITED STATES	DE
225994421	22599442	20230614	NA	NA	NA	NA	NA	NA	CN	US	232	10515045	UNITED STATES	NA
226028991	22602899	20230615	NA	NA	NA	NA	NA	F	HP	US	232	10515045	UNITED STATES	DE
226046021	22604602	20230615	NA	NA	NA	97.5	KG	NA	CN	US	232	10515045	UNITED STATES	NA
226061121	22606112	20230614	20230610	58	YR	NA	NA	M	PH	US	232	10515045	UNITED STATES	DE
226123402	22612340	20230801	20230401	60	YR	NA	NA	M	CN	US	233	10515045	UNITED STATES	NA
226261141	22626114	20230621	20230530	81	YR	NA	NA	M	MD	JP	232	450340	JAPAN	OT
226338241	22633824	20230623	NA	NA	NA	NA	NA	NA	CN	US	232	10515045	UNITED STATES	NA
226355612	22635561	20230714	20220101	100	YR	NA	NA	F	PH	JP	233	450340	JAPAN	NA
226369071	22636907	20230626	NA	NA	NA	NA	NA	NA	PH	US	232	10515045	UNITED STATES	OT
226377711	22637771	20230626	NA	NA	NA	NA	NA	M	MD	US	232	10515045	UNITED STATES	DE
226377992	22637799	20231117	20230620	80	YR	NA	NA	F	MD	JP	234	450340	JAPAN	DE
226394071	22639407	20230626	20230619	NA	DY	NA	NA	NA	CN	US	232	10515045	UNITED STATES	DE
226402031	22640203	20230626	20230101	84	YR	NA	NA	M	CN	US	232	10515045	UNITED STATES	NA
226414351	22641435	20230623	20230401	83	YR	NA	NA	M	PH	US	232	10515045	UNITED STATES	DE
226414501	22641450	20230626	20230608	NA	DY	NA	NA	F	CN	US	232	10515045	UNITED STATES	DE
226436421	22643642	20230627	NA	NA	NA	NA	NA	M	MD	FI	232	14375	FINLAND	DE
226484651	22648465	20230628	NA	NA	NA	NA	NA	M	HP	US	232	10515045	UNITED STATES	DE
226514302	22651430	20231120	20230127	NA	DY	45	KG	F	MD	JP	234	450340	JAPAN	LT
226527942	22652794	20230630	20230401	83	YR	NA	NA	F	MD	US	232	10515045	UNITED STATES	DE
226547891	22654789	20230628	NA	49	YR	NA	NA	M	HP	US	232	10515045	UNITED STATES	DE
226551062	22655106	20230706	NA	90	YR	NA	NA	F	MD	JP	233	450340	JAPAN	NA
226596921	22659692	20230630	NA	NA	NA	NA	NA	NA	PH	JP	232	450340	JAPAN	OT
226645111	22664511	20230703	20230225	NA	DY	NA	NA	F	CN	US	233	10515045	UNITED STATES	NA
226663151	22666315	20230703	NA	NA	NA	NA	NA	F	CN	US	233	10515045	UNITED STATES	NA
226796831	22679683	20230707	NA	NA	NA	NA	NA	F	CN	US	233	10515045	UNITED STATES	NA
226821431	22682143	20230707	20230701	NA	NA	NA	NA	NA	MD	US	233	10515045	UNITED STATES	NA
226897471	22689747	20230711	NA	NA	NA	NA	NA	M	HP	US	233	10515045	UNITED STATES	NA
226908831	22690883	20230711	20220901	80.5	MON	NA	NA	F	CN	US	233	10515045	UNITED STATES	NA
226937382	22693738	20230726	NA	85	YR	62	KG	M	MD	JP	233	450340	JAPAN	NA
226954551	22695455	20230712	NA	NA	NA	NA	NA	F	CN	US	233	10515045	UNITED STATES	NA
226977292	22697729	20230731	NA	40	YR	134	KG	M	HP	US	233	10515045	UNITED STATES	NA
226978841	22697884	20230712	NA	NA	NA	NA	NA	NA	MD	JP	233	450340	JAPAN	NA
227033491	22703349	20230713	NA	NA	NA	NA	NA	F	HP	US	233	10515045	UNITED STATES	NA
227121581	22712158	20230717	20230617	77	YR	64.9	KG	F	CN	US	233	10515045	UNITED STATES	NA
227130232	22713023	20230809	20220101	84	YR	NA	NA	F	HP	US	233	10515045	UNITED STATES	NA
227134691	22713469	20230717	20230612	71	YR	NA	NA	M	NA	US	233	10515045	UNITED STATES	NA
227182191	22718219	20230718	NA	NA	NA	NA	NA	NA	MD	US	233	10515045	UNITED STATES	NA
227186621	22718662	20230718	20230612	71	YR	NA	NA	M	HP	US	233	10515045	UNITED STATES	NA
227197501	22719750	20230718	NA	NA	NA	NA	NA	NA	CN	US	233	10515045	UNITED STATES	NA
227284481	22728448	20230719	20230628	65	YR	NA	NA	F	PH	US	233	10515045	UNITED STATES	NA
227298321	22729832	20230720	20230628	65	YR	NA	NA	F	PH	US	233	10515045	UNITED STATES	NA
227376111	22737611	20230721	NA	NA	NA	NA	NA	M	CN	US	233	10515045	UNITED STATES	NA
227416331	22741633	20230724	NA	NA	NA	NA	NA	M	MD	US	233	10515045	UNITED STATES	NA
227501741	22750174	20230726	NA	NA	NA	NA	NA	M	HP	US	233	10515045	UNITED STATES	NA
227516601	22751660	20230725	NA	62	YR	NA	NA	M	HP	US	233	10515045	UNITED STATES	NA
227598831	22759883	20230728	NA	NA	NA	NA	NA	M	CN	US	233	10515045	UNITED STATES	NA
227610121	22761012	20230728	20230715	NA	DY	NA	NA	F	CN	US	233	10515045	UNITED STATES	NA
227612491	22761249	20230728	NA	NA	NA	NA	NA	NA	PH	JP	233	450340	JAPAN	NA
227616512	22761651	20230808	NA	NA	NA	NA	NA	M	CN	US	233	10515045	UNITED STATES	NA
227617661	22761766	20230728	NA	NA	NA	NA	NA	NA	PH	US	233	10515045	UNITED STATES	NA
227619671	22761967	20230728	20230101	NA	NA	NA	NA	M	MD	JP	233	450340	JAPAN	NA
227622491	22762249	20230728	NA	NA	NA	NA	NA	F	CN	US	233	10515045	UNITED STATES	NA
227783011	22778301	20230802	20230501	NA	DY	NA	NA	NA	CN	US	233	10515045	UNITED STATES	NA
227790781	22779078	20230802	20230724	NA	DY	94.8	KG	F	HP	GB	233	520206	UNITED KINGDOM	NA
227807921	22780792	20230803	NA	NA	NA	NA	NA	NA	PH	JP	233	450340	JAPAN	NA
227829951	22782995	20230803	20230603	NA	DY	56.7	KG	F	CN	US	233	10515045	UNITED STATES	NA
227870521	22787052	20230804	20230717	NA	DY	NA	NA	M	CN	US	233	10515045	UNITED STATES	NA
227872401	22787240	20230804	NA	NA	NA	NA	NA	M	CN	US	233	10515045	UNITED STATES	NA
227888611	22788861	20230804	NA	NA	NA	NA	NA	M	HP	US	233	10515045	UNITED STATES	NA
227928301	22792830	20230807	20230411	NA	DY	NA	NA	F	CN	US	233	10515045	UNITED STATES	NA
227939211	22793921	20230807	20230411	NA	DY	NA	NA	NA	CN	US	233	10515045	UNITED STATES	NA
227946454	22794645	20230905	20230101	86	YR	NA	NA	M	MD	JP	233	450340	JAPAN	NA
227954161	22795416	20230807	20230707	NA	DY	NA	NA	M	CN	US	233	10515045	UNITED STATES	NA
228000941	22800094	20230808	20230712	NA	DY	NA	NA	NA	HP	US	233	10515045	UNITED STATES	NA
228004561	22800456	20230807	20230806	72	YR	NA	NA	M	PH	US	233	10515045	UNITED STATES	NA
228030331	22803033	20230808	20230806	72	YR	NA	NA	M	PH	US	233	10515045	UNITED STATES	NA
228147991	22814799	20230811	NA	NA	NA	NA	NA	F	CN	US	233	10515045	UNITED STATES	NA
228158721	22815872	20230811	NA	NA	NA	NA	NA	NA	MD	CO	233	57221	COLOMBIA	NA
228159441	22815944	20230811	NA	NA	NA	NA	NA	NA	MD	CO	233	57221	COLOMBIA	NA
228179191	22817919	20230813	20230620	NA	DY	NA	NA	F	MD	US	233	10515045	UNITED STATES	NA
228185701	22818570	20230814	NA	NA	NA	NA	NA	NA	CN	US	233	10515045	UNITED STATES	NA
228228771	22822877	20230815	NA	NA	NA	NA	NA	NA	CN	US	233	10515045	UNITED STATES	NA
228229381	22822938	20230815	20230811	NA	DY	NA	NA	M	CN	US	233	10515045	UNITED STATES	NA
228234731	22823473	20230815	NA	79	YR	NA	NA	M	CN	AR	233	43231	ARGENTINA	NA
228321911	22832191	20230817	20230814	NA	DY	NA	NA	F	HP	US	233	10515045	UNITED STATES	NA
228323722	22832372	20230818	20230713	NA	DY	NA	NA	F	MD	TR	233	40249	TURKEY	NA
228335934	22833593	20231016	20230223	81	YR	75	KG	M	MD	JP	234	450340	JAPAN	OT
228336681	22833668	20230817	20230815	NA	NA	NA	NA	NA	HP	US	233	10515045	UNITED STATES	NA
228370091	22837009	20230818	20230803	NA	DY	NA	NA	M	CN	CO	233	57221	COLOMBIA	NA
228378221	22837822	20230818	NA	NA	NA	NA	NA	F	CN	US	233	10515045	UNITED STATES	NA
228378231	22837823	20230818	NA	NA	NA	NA	NA	NA	HP	US	233	10515045	UNITED STATES	NA
228414381	22841438	20230821	NA	NA	NA	NA	NA	M	CN	US	233	10515045	UNITED STATES	NA
228460651	22846065	20230821	NA	NA	NA	NA	NA	F	CN	US	233	10515045	UNITED STATES	NA
228528451	22852845	20230823	20230529	67	YR	NA	NA	F	CN	US	233	10515045	UNITED STATES	NA
228537561	22853756	20230823	NA	NA	NA	NA	NA	M	CN	US	233	10515045	UNITED STATES	NA
228544641	22854464	20230822	20230711	62	YR	NA	NA	M	PH	US	233	10515045	UNITED STATES	NA
228644651	22864465	20230825	NA	NA	NA	NA	NA	F	MD	US	233	10515045	UNITED STATES	NA
228727772	22872777	20230901	20230710	NA	DY	NA	NA	M	CN	US	233	10515045	UNITED STATES	NA
228773841	22877384	20230829	NA	NA	NA	NA	NA	M	CN	US	233	10515045	UNITED STATES	NA
228815691	22881569	20230830	20230718	NA	DY	NA	NA	M	CN	US	233	10515045	UNITED STATES	NA
228815701	22881570	20230830	NA	NA	NA	NA	NA	F	CN	US	233	10515045	UNITED STATES	NA
228822761	22882276	20230830	NA	NA	NA	NA	NA	NA	CN	US	233	10515045	UNITED STATES	NA
228840091	22884009	20230830	20230610	NA	DY	NA	NA	M	CN	US	233	10515045	UNITED STATES	NA
228842901	22884290	20230830	20230612	NA	DY	NA	NA	M	CN	US	233	10515045	UNITED STATES	NA
228843791	22884379	20230830	NA	NA	NA	NA	NA	M	MD	US	233	10515045	UNITED STATES	NA
228950961	22895096	20230901	NA	NA	NA	NA	NA	M	MD	US	233	10515045	UNITED STATES	NA
228952331	22895233	20230901	20230825	NA	DY	NA	NA	M	MD	US	233	10515045	UNITED STATES	NA
228955601	22895560	20230901	NA	90	YR	NA	NA	F	MD	GB	233	520206	UNITED KINGDOM	NA
228957711	22895771	20230901	NA	77	YR	NA	NA	M	MD	GB	233	520206	UNITED KINGDOM	NA
229072191	22907219	20230901	NA	69	YR	NA	NA	M	PH	US	233	10515045	UNITED STATES	NA
229126791	22912679	20230906	NA	86	YR	NA	NA	M	PH	JP	233	450340	JAPAN	NA
229211801	22921180	20230908	NA	NA	NA	NA	NA	NA	CN	US	233	10515045	UNITED STATES	NA
229253871	22925387	20230908	NA	NA	NA	NA	NA	M	CN	US	233	10515045	UNITED STATES	NA
229272221	22927222	20230911	NA	NA	NA	NA	NA	M	CN	US	233	10515045	UNITED STATES	NA
229363521	22936352	20230912	20230814	NA	DY	NA	NA	F	MD	US	233	10515045	UNITED STATES	NA
229372531	22937253	20230913	20230829	NA	NA	NA	NA	M	CN	US	233	10515045	UNITED STATES	NA
229404241	22940424	20230913	NA	NA	NA	NA	NA	F	CN	US	233	10515045	UNITED STATES	NA
229406321	22940632	20230913	NA	NA	NA	NA	NA	M	HP	US	233	10515045	UNITED STATES	NA
229581241	22958124	20230918	20230906	72	YR	NA	NA	F	PH	US	233	10515045	UNITED STATES	NA
229583931	22958393	20230919	NA	NA	NA	NA	NA	NA	MD	US	233	10515045	UNITED STATES	NA
229672361	22967236	20230921	NA	NA	NA	NA	NA	M	CN	US	233	10515045	UNITED STATES	NA
229700211	22970021	20230922	20230811	NA	DY	NA	NA	M	MD	US	233	10515045	UNITED STATES	NA
229713211	22971321	20230922	20230917	NA	DY	NA	NA	F	HP	US	233	10515045	UNITED STATES	NA
229728801	22972880	20230922	NA	NA	NA	NA	NA	M	CN	US	233	10515045	UNITED STATES	NA
229739401	22973940	20230922	NA	90	YR	NA	NA	F	MD	JP	233	450340	JAPAN	NA
229800231	22980023	20230925	NA	NA	NA	NA	NA	NA	CN	US	233	10515045	UNITED STATES	NA
229872271	22987227	20230926	20230825	NA	DY	NA	NA	M	HP	CO	233	57221	COLOMBIA	NA
229963141	22996314	20230928	20230411	NA	DY	NA	NA	M	MD	US	233	10515045	UNITED STATES	NA
230101231	23010123	20230929	NA	NA	NA	NA	NA	NA	CN	US	233	10515045	UNITED STATES	NA
230107981	23010798	20230929	20230509	73	YR	51	KG	F	MD	JP	233	450340	JAPAN	NA
230112741	23011274	20230929	20230918	82	YR	63.73	KG	M	PH	US	233	10515045	UNITED STATES	NA
230153692	23015369	20231011	NA	NA	NA	NA	NA	M	CN	US	234	10515045	UNITED STATES	NA
230232981	23023298	20231003	NA	NA	NA	NA	NA	NA	HP	SG	234	12157	SINGAPORE	OT
230273761	23027376	20231004	NA	NA	NA	NA	NA	M	HP	US	234	10515045	UNITED STATES	DE
230367712	23036771	20231013	20230925	NA	NA	NA	NA	M	PH	JP	234	450340	JAPAN	NA
230399671	23039967	20231006	NA	NA	NA	NA	NA	M	HP	US	234	10515045	UNITED STATES	DE
230403631	23040363	20231006	20230821	NA	DY	NA	NA	M	MD	US	234	10515045	UNITED STATES	DE
230493911	23049391	20231010	NA	NA	NA	NA	NA	M	HP	US	234	10515045	UNITED STATES	DE
230538181	23053818	20231011	NA	NA	NA	NA	NA	F	CN	US	234	10515045	UNITED STATES	DE
230569121	23056912	20231012	NA	NA	NA	NA	NA	NA	CN	US	234	10515045	UNITED STATES	NA
230585431	23058543	20231012	NA	NA	NA	NA	NA	M	MD	US	234	10515045	UNITED STATES	NA
230590661	23059066	20231012	NA	NA	NA	NA	NA	NA	MD	US	234	10515045	UNITED STATES	NA
230648721	23064872	20231013	NA	NA	NA	NA	NA	NA	PH	JP	234	450340	JAPAN	HO
230648791	23064879	20231013	NA	NA	NA	NA	NA	F	CN	US	234	10515045	UNITED STATES	DE
230670641	23067064	20231016	20231001	NA	DY	NA	NA	NA	CN	US	234	10515045	UNITED STATES	NA
230679101	23067910	20231016	NA	NA	NA	NA	NA	NA	PH	US	234	10515045	UNITED STATES	NA
230708981	23070898	20231016	NA	43	YR	NA	NA	M	HP	US	234	10515045	UNITED STATES	LT
230781991	23078199	20231018	20231001	83	YR	NA	NA	F	MD	AE	234	3877	UNITED ARAB EMIRATES	DE
230786861	23078686	20231017	20231017	76	YR	NA	NA	F	CN	US	234	10515045	UNITED STATES	NA
230789381	23078938	20231018	20230101	67	YR	35	KG	F	MD	JP	234	450340	JAPAN	HO
230850011	23085001	20231019	NA	NA	NA	NA	NA	F	CN	US	234	10515045	UNITED STATES	DE
230890991	23089099	20231020	20231005	NA	DY	49	KG	M	CN	CO	234	57221	COLOMBIA	DE
230912811	23091281	20231020	NA	NA	NA	NA	NA	NA	PH	US	234	10515045	UNITED STATES	OT
230932161	23093216	20231022	NA	NA	NA	NA	NA	M	MD	US	234	10515045	UNITED STATES	DE
230968021	23096802	20231019	20230802	85	YR	NA	NA	M	HP	US	234	10515045	UNITED STATES	DE
230976811	23097681	20231023	NA	NA	NA	NA	NA	M	CN	US	234	10515045	UNITED STATES	DE
230980045	23098004	20231218	20231012	NA	DY	46	KG	F	MD	JP	234	450340	JAPAN	LT
231165951	23116595	20231027	NA	NA	NA	NA	NA	M	PH	US	234	10515045	UNITED STATES	DE
231166911	23116691	20231027	NA	NA	NA	NA	NA	M	MD	US	234	10515045	UNITED STATES	DE
231275331	23127533	20231031	NA	NA	NA	NA	NA	NA	PH	US	234	10515045	UNITED STATES	NA
231296801	23129680	20231031	NA	NA	NA	NA	NA	NA	MD	US	234	10515045	UNITED STATES	NA
231333871	23133387	20231101	NA	NA	NA	NA	NA	NA	PH	US	234	10515045	UNITED STATES	NA
231357821	23135782	20231101	NA	NA	NA	NA	NA	NA	MD	SG	234	12157	SINGAPORE	DE
231393821	23139382	20231102	NA	88	YR	NA	NA	M	PH	JP	234	450340	JAPAN	LT
231430251	23143025	20231102	NA	76	YR	NA	NA	M	PH	US	234	10515045	UNITED STATES	NA
231479391	23147939	20231106	NA	NA	NA	NA	NA	NA	HP	US	234	10515045	UNITED STATES	NA
231508301	23150830	20231106	NA	NA	NA	NA	NA	NA	HP	US	234	10515045	UNITED STATES	DE
231576161	23157616	20231108	20231103	NA	NA	NA	NA	NA	MD	US	234	10515045	UNITED STATES	DE
231618311	23161831	20231108	NA	NA	NA	NA	NA	M	CN	US	234	10515045	UNITED STATES	NA
231712011	23171201	20231110	20231004	NA	DY	62	KG	F	CN	CO	234	57221	COLOMBIA	DE
231809421	23180942	20231114	NA	NA	NA	NA	NA	M	MD	JP	234	450340	JAPAN	OT
231969571	23196957	20231117	NA	NA	NA	NA	NA	NA	MD	DE	234	313613	GERMANY	OT
231975452	23197545	20231205	20230918	91	YR	39	KG	F	MD	JP	234	450340	JAPAN	OT
232041151	23204115	20231120	20231111	NA	DY	57	KG	F	CN	CO	234	57221	COLOMBIA	DE
232135281	23213528	20231121	NA	91	YR	NA	NA	NA	MD	US	234	10515045	UNITED STATES	OT
232186901	23218690	20231122	20231031	NA	DY	NA	NA	M	CN	CO	234	57221	COLOMBIA	HO
232269261	23226926	20231124	20230926	NA	NA	NA	NA	NA	CN	US	234	10515045	UNITED STATES	DE
232319501	23231950	20231127	20231127	83	YR	NA	NA	M	PH	US	234	10515045	UNITED STATES	DE
232350491	23235049	20231128	NA	83	YR	NA	NA	M	HP	US	234	10515045	UNITED STATES	NA
232392061	23239206	20231129	NA	NA	NA	NA	NA	M	CN	US	234	10515045	UNITED STATES	HO
232403221	23240322	20231128	20231104	80	YR	NA	NA	M	PH	US	234	10515045	UNITED STATES	DE
232403261	23240326	20231128	20231104	80	YR	NA	NA	M	PH	US	234	10515045	UNITED STATES	DE
232406041	23240604	20231129	20231128	80	YR	NA	NA	M	HP	US	234	10515045	UNITED STATES	DE
232450041	23245004	20231130	20231124	NA	DY	NA	NA	F	CN	US	234	10515045	UNITED STATES	DE
232499051	23249905	20231201	NA	NA	NA	NA	NA	NA	CN	US	234	10515045	UNITED STATES	DE
232511211	23251121	20231201	20231126	NA	DY	NA	NA	F	CN	US	234	10515045	UNITED STATES	DE
232616821	23261682	20231205	20231103	NA	NA	NA	NA	NA	CN	US	234	10515045	UNITED STATES	DE
232624651	23262465	20231205	20231116	NA	NA	NA	NA	NA	CN	US	234	10515045	UNITED STATES	DE
232636001	23263600	20231205	20231113	67	YR	72	KG	F	MD	IT	234	221243	ITALY	OT
232651551	23265155	20231206	NA	NA	NA	NA	NA	NA	CN	US	234	10515045	UNITED STATES	NA
232739041	23273904	20231207	20231201	NA	NA	NA	NA	NA	CN	US	234	10515045	UNITED STATES	DE
232779522	23277952	20231219	NA	NA	NA	NA	NA	NA	PH	JP	234	450340	JAPAN	OT
232784411	23278441	20231208	NA	NA	NA	NA	NA	NA	MD	US	234	10515045	UNITED STATES	OT
232878501	23287850	20231212	20231116	NA	NA	NA	NA	NA	CN	US	234	10515045	UNITED STATES	DE
232884761	23288476	20231212	NA	NA	NA	NA	NA	M	MD	US	234	10515045	UNITED STATES	DE
232885553	23288555	20240125	20230111	87	YR	NA	NA	F	MD	JP	241	450340	JAPAN	HO
232888991	23288899	20231212	NA	NA	NA	NA	NA	M	CN	US	234	10515045	UNITED STATES	DE
232891201	23289120	20231212	NA	NA	NA	NA	NA	M	CN	US	234	10515045	UNITED STATES	DE
232894661	23289466	20231212	NA	NA	NA	NA	NA	M	CN	US	234	10515045	UNITED STATES	OT
232947351	23294735	20231213	20230606	92	YR	NA	NA	M	PH	JP	234	450340	JAPAN	OT
232958181	23295818	20231213	20231101	56	YR	NA	NA	M	NA	US	234	10515045	UNITED STATES	DE
232973332	23297333	20231215	NA	NA	NA	NA	NA	NA	MD	US	234	10515045	UNITED STATES	DE
233011061	23301106	20231214	20231208	88	YR	NA	NA	M	PH	US	234	10515045	UNITED STATES	DE
233038422	23303842	20240101	20231008	NA	DY	NA	NA	M	MD	US	241	10515045	UNITED STATES	HO
233068941	23306894	20231218	NA	NA	NA	NA	NA	F	HP	US	234	10515045	UNITED STATES	HO
233144211	23314421	20231219	NA	NA	NA	NA	NA	M	CN	US	234	10515045	UNITED STATES	DE
233197701	23319770	20231220	20231001	NA	DY	55	KG	F	CN	CO	234	57221	COLOMBIA	HO
233201721	23320172	20231220	20230101	66	YR	NA	NA	NA	CN	US	234	10515045	UNITED STATES	OT
233214391	23321439	20231220	NA	NA	NA	NA	NA	NA	CN	US	234	10515045	UNITED STATES	HO
233266851	23326685	20231220	20231218	54	YR	125	KG	M	CN	US	234	10515045	UNITED STATES	LT
233307981	23330798	20231222	NA	NA	NA	NA	NA	NA	HP	US	234	10515045	UNITED STATES	DE
233324372	23332437	20240111	20231122	NA	NA	NA	NA	NA	CN	US	241	10515045	UNITED STATES	DE
233334372	23333437	20240515	20230101	78	YR	59	KG	M	MD	JP	242	450340	JAPAN	HO
233359151	23335915	20231225	20231204	NA	DY	54	KG	NA	CN	CO	234	57221	COLOMBIA	DE
233392111	23339211	20231226	NA	45	YR	NA	NA	M	CN	CN	234	158617	CHINA	OT
233407261	23340726	20231227	20231205	NA	NA	NA	NA	NA	MD	US	234	10515045	UNITED STATES	DE
233470091	23347009	20231228	20230904	86	YR	45	KG	F	MD	JP	234	450340	JAPAN	HO
233475413	23347541	20240401	20231209	87	YR	45	KG	F	MD	JP	242	450340	JAPAN	LT
233480831	23348083	20231228	NA	NA	NA	NA	NA	NA	MD	US	234	10515045	UNITED STATES	NA
233497081	23349708	20231229	NA	NA	NA	NA	NA	M	CN	US	234	10515045	UNITED STATES	OT
233514201	23351420	20231229	20231217	55	YR	NA	NA	F	CN	US	234	10515045	UNITED STATES	DE
233515731	23351573	20231229	NA	58	YR	NA	NA	M	MD	GR	234	29002	GREECE	OT
233539071	23353907	20240101	NA	NA	NA	NA	NA	F	CN	US	241	10515045	UNITED STATES	NA
233547772	23354777	20240110	NA	90	YR	NA	NA	F	PH	JP	241	450340	JAPAN	DE
233593124	23359312	20240306	20231127	90	YR	53	KG	F	MD	JP	241	450340	JAPAN	LT
233602291	23360229	20240103	NA	NA	NA	NA	NA	M	HP	US	241	10515045	UNITED STATES	DE
233628911	23362891	20240103	20231206	74	YR	NA	NA	M	HP	US	241	10515045	UNITED STATES	DE
233678521	23367852	20240104	NA	NA	NA	NA	NA	M	HP	US	241	10515045	UNITED STATES	DE
233692051	23369205	20240105	NA	NA	NA	NA	NA	M	CN	US	241	10515045	UNITED STATES	DE
233757921	23375792	20240108	NA	NA	NA	NA	NA	M	HP	US	241	10515045	UNITED STATES	DE
233764212	23376421	20240109	20231201	NA	NA	NA	NA	F	HP	GB	241	520206	UNITED KINGDOM	DE
233768421	23376842	20240108	NA	NA	NA	NA	NA	NA	CN	US	241	10515045	UNITED STATES	DE
233799241	23379924	20240109	NA	NA	NA	NA	NA	NA	CN	US	241	10515045	UNITED STATES	OT
233815281	23381528	20240109	20230915	NA	DY	NA	NA	NA	MD	US	241	10515045	UNITED STATES	DE
233830261	23383026	20240109	20231225	NA	DY	NA	NA	M	HP	US	241	10515045	UNITED STATES	DE
233855981	23385598	20240110	NA	NA	NA	NA	NA	NA	CN	US	241	10515045	UNITED STATES	NA
233857871	23385787	20240110	NA	NA	NA	NA	NA	NA	HP	US	241	10515045	UNITED STATES	DE
233882081	23388208	20240110	20231212	NA	DY	NA	NA	M	MD	US	241	10515045	UNITED STATES	DE
233923522	23392352	20240122	NA	66	YR	NA	NA	F	MD	CN	241	158617	CHINA	OT
233934462	23393446	20240119	20230626	65.1667	MON	NA	NA	M	MD	CN	241	158617	CHINA	HO
233961881	23396188	20240112	NA	NA	NA	NA	NA	NA	CN	US	241	10515045	UNITED STATES	NA
233963731	23396373	20240112	NA	NA	NA	NA	NA	F	HP	US	241	10515045	UNITED STATES	DE
233979191	23397919	20240112	NA	NA	NA	NA	NA	M	HP	US	241	10515045	UNITED STATES	DE
234003481	23400348	20240115	20231206	73	YR	NA	NA	M	MD	US	241	10515045	UNITED STATES	DE
234013851	23401385	20240115	NA	NA	NA	NA	NA	NA	MD	CN	241	158617	CHINA	OT
234057481	23405748	20240113	20231223	36	YR	61.7	KG	M	PH	US	241	10515045	UNITED STATES	HO
234067081	23406708	20240115	NA	95	YR	NA	NA	M	HP	US	241	10515045	UNITED STATES	DE
234075851	23407585	20240117	NA	NA	NA	NA	NA	F	CN	US	241	10515045	UNITED STATES	DE
234092611	23409261	20240115	NA	75	YR	NA	NA	M	HP	US	241	10515045	UNITED STATES	DE
234100681	23410068	20240116	20240101	75	YR	NA	NA	M	HP	US	241	10515045	UNITED STATES	DE
234172921	23417292	20240117	NA	NA	NA	NA	NA	NA	NA	US	241	10515045	UNITED STATES	HO
234185041	23418504	20240118	20231203	NA	DY	NA	NA	M	CN	US	241	10515045	UNITED STATES	DE
234199041	23419904	20240119	NA	NA	NA	NA	NA	F	CN	AR	241	43231	ARGENTINA	DE
234208941	23420894	20240119	20230602	NA	DY	NA	NA	M	HP	US	241	10515045	UNITED STATES	DE
234267522	23426752	20240212	NA	NA	NA	NA	NA	M	MD	US	241	10515045	UNITED STATES	DE
234283831	23428383	20240122	20240118	45	YR	NA	NA	F	NA	US	241	10515045	UNITED STATES	DE
234313221	23431322	20240123	NA	NA	NA	NA	NA	M	HP	US	241	10515045	UNITED STATES	DE
234355791	23435579	20240124	20230911	59	YR	NA	NA	NA	MD	US	241	10515045	UNITED STATES	DE
234364211	23436421	20240124	20240120	NA	NA	NA	NA	NA	CN	US	241	10515045	UNITED STATES	DE
234364731	23436473	20240124	NA	NA	NA	NA	NA	M	CN	AR	241	43231	ARGENTINA	HO
234384381	23438438	20240124	NA	NA	NA	NA	NA	M	CN	US	241	10515045	UNITED STATES	OT
234412381	23441238	20240125	NA	NA	NA	NA	NA	M	CN	US	241	10515045	UNITED STATES	DE
234419351	23441935	20240125	NA	NA	NA	NA	NA	NA	MD	PT	241	42428	PORTUGAL	OT
234428421	23442842	20240125	NA	NA	NA	NA	NA	F	MD	FI	241	14375	FINLAND	HO
234454401	23445440	20240126	NA	NA	NA	NA	NA	NA	HP	GB	241	520206	UNITED KINGDOM	HO
234455231	23445523	20240126	NA	NA	NA	NA	NA	M	CN	US	241	10515045	UNITED STATES	DE
234474201	23447420	20240126	NA	NA	NA	NA	NA	M	HP	US	241	10515045	UNITED STATES	DE
234527651	23452765	20240129	NA	NA	NA	NA	NA	F	CN	US	241	10515045	UNITED STATES	OT
234577931	23457793	20240130	NA	95	YR	NA	NA	F	MD	JP	241	450340	JAPAN	DE
234584991	23458499	20240130	NA	NA	NA	NA	NA	NA	PH	JP	241	450340	JAPAN	OT
234618781	23461878	20240131	NA	NA	NA	NA	NA	NA	MD	FI	241	14375	FINLAND	LT
234627681	23462768	20240131	NA	74	YR	NA	NA	M	HP	US	241	10515045	UNITED STATES	DE
234668451	23466845	20240201	NA	NA	NA	NA	NA	F	PH	US	241	10515045	UNITED STATES	OT
234693161	23469316	20240202	NA	NA	NA	NA	NA	M	CN	CA	241	590303	CANADA	DE
234696261	23469626	20240202	NA	NA	NA	NA	NA	M	CN	CA	241	590303	CANADA	DE
234719971	23471997	20240202	NA	NA	NA	NA	NA	M	CN	AR	241	43231	ARGENTINA	HO
234720562	23472056	20240306	NA	78	YR	NA	NA	M	MD	JP	241	450340	JAPAN	LT
234858391	23485839	20240206	NA	88	YR	NA	NA	F	PH	JP	241	450340	JAPAN	DE
234859581	23485958	20240206	NA	NA	NA	NA	NA	M	CN	US	241	10515045	UNITED STATES	OT
234870111	23487011	20240205	20240205	72	YR	64	KG	M	PH	US	241	10515045	UNITED STATES	OT
234942921	23494292	20240207	NA	NA	NA	NA	NA	M	CN	US	241	10515045	UNITED STATES	OT
234990701	23499070	20240208	NA	86	YR	NA	NA	F	PH	US	241	10515045	UNITED STATES	DE
235037181	23503718	20240209	20240120	NA	NA	NA	NA	M	HP	US	241	10515045	UNITED STATES	DE
235062941	23506294	20240209	20240129	73.663	WK	78	KG	M	CN	CO	241	57221	COLOMBIA	HO
235076201	23507620	20240209	20240110	NA	NA	NA	NA	M	CN	US	241	10515045	UNITED STATES	DE
235078451	23507845	20240209	NA	86	YR	NA	NA	F	PH	US	241	10515045	UNITED STATES	DE
235085382	23508538	20240306	20230101	79	YR	71	KG	M	MD	JP	241	450340	JAPAN	HO
235118871	23511887	20240212	NA	NA	NA	NA	NA	NA	HP	US	241	10515045	UNITED STATES	DE
235125731	23512573	20240212	20231216	NA	NA	NA	NA	NA	CN	US	241	10515045	UNITED STATES	DE
235125751	23512575	20240212	NA	NA	NA	NA	NA	NA	MD	US	241	10515045	UNITED STATES	NA
235139431	23513943	20240212	NA	NA	NA	NA	NA	M	MD	DE	241	313613	GERMANY	DE
235161101	23516110	20240213	20240127	NA	NA	NA	NA	NA	HP	US	241	10515045	UNITED STATES	DE
235302101	23530210	20240216	NA	NA	NA	NA	NA	M	CN	US	241	10515045	UNITED STATES	OT
235354511	23535451	20240218	20240210	NA	DY	80	KG	M	CN	CO	241	57221	COLOMBIA	DE
235420742	23542074	20240227	20231129	NA	DY	63	KG	M	CN	CO	241	57221	COLOMBIA	OT
235434881	23543488	20240220	NA	NA	NA	NA	NA	F	CN	US	241	10515045	UNITED STATES	DE
235474061	23547406	20240221	20231210	NA	NA	NA	NA	NA	MD	US	241	10515045	UNITED STATES	DE
235565581	23556558	20240223	NA	NA	NA	NA	NA	F	HP	US	241	10515045	UNITED STATES	DE
235596441	23559644	20240223	20231127	57	YR	NA	NA	M	MD	US	241	10515045	UNITED STATES	DE
235607621	23560762	20240223	NA	NA	NA	NA	NA	NA	PH	JP	241	450340	JAPAN	OT
235607821	23560782	20240223	20240129	73.663	WK	78	KG	M	CN	CO	241	57221	COLOMBIA	HO
235612871	23561287	20240224	NA	NA	NA	NA	NA	F	HP	US	241	10515045	UNITED STATES	DE
235613701	23561370	20240224	NA	70	YR	NA	NA	M	HP	US	241	10515045	UNITED STATES	NA
235677481	23567748	20240226	20240221	NA	NA	NA	NA	F	CN	US	241	10515045	UNITED STATES	DE
235701401	23570140	20240226	20240127	85	YR	NA	NA	M	PH	US	241	10515045	UNITED STATES	DE
235730741	23573074	20240227	NA	NA	NA	NA	NA	M	HP	US	241	10515045	UNITED STATES	DE
235757121	23575712	20240228	20240218	NA	NA	NA	NA	NA	MD	US	241	10515045	UNITED STATES	DE
235768761	23576876	20240228	20240212	NA	NA	NA	NA	M	CN	US	241	10515045	UNITED STATES	DE
235774931	23577493	20240228	NA	NA	NA	NA	NA	NA	CN	US	241	10515045	UNITED STATES	OT
235848252	23584825	20240304	NA	NA	NA	NA	NA	M	HP	DE	241	313613	GERMANY	DE
235853671	23585367	20240301	20240119	NA	NA	NA	NA	M	CN	US	241	10515045	UNITED STATES	DE
235870411	23587041	20240301	NA	NA	NA	NA	NA	M	MD	US	241	10515045	UNITED STATES	OT
235922321	23592232	20240304	NA	91	YR	NA	NA	F	PH	JP	241	450340	JAPAN	DE
236027221	23602722	20240306	NA	NA	NA	NA	NA	M	CN	US	241	10515045	UNITED STATES	OT
236066571	23606657	20240307	NA	NA	NA	NA	NA	M	HP	US	241	10515045	UNITED STATES	DE
236070562	23607056	20240308	NA	89	YR	NA	NA	M	MD	JP	241	450340	JAPAN	HO
236113731	23611373	20240308	NA	NA	NA	NA	NA	F	MD	CN	241	158617	CHINA	LT
236115534	23611553	20240412	20240201	61	YR	81	KG	M	MD	JP	242	450340	JAPAN	DE
236210641	23621064	20240312	NA	NA	NA	NA	NA	F	CN	GB	241	520206	UNITED KINGDOM	OT
236235401	23623540	20240312	20240101	96	YR	NA	NA	F	PH	JP	241	450340	JAPAN	OT
236282761	23628276	20240313	NA	NA	NA	NA	NA	F	HP	US	241	10515045	UNITED STATES	DE
236286362	23628636	20240315	NA	NA	NA	NA	NA	NA	PH	JP	241	450340	JAPAN	OT
236337581	23633758	20240314	NA	NA	NA	NA	NA	NA	MD	JP	241	450340	JAPAN	HO
236369124	23636912	20240419	20240308	75	YR	NA	NA	F	PH	JP	242	450340	JAPAN	OT
236389071	23638907	20240315	20231111	NA	NA	NA	NA	F	CN	US	241	10515045	UNITED STATES	DE
236410201	23641020	20240318	NA	NA	NA	NA	NA	M	CN	US	241	10515045	UNITED STATES	NA
236417192	23641719	20240320	20240110	NA	DY	NA	NA	M	MD	US	241	10515045	UNITED STATES	OT
236438861	23643886	20240318	NA	NA	NA	NA	NA	F	CN	US	241	10515045	UNITED STATES	DE
236466511	23646651	20240319	20231220	NA	NA	NA	NA	F	HP	US	241	10515045	UNITED STATES	DE
236554861	23655486	20240320	NA	NA	NA	NA	NA	M	CN	US	241	10515045	UNITED STATES	DE
236554893	23655489	20240405	20240313	100	YR	NA	NA	M	PH	JP	242	450340	JAPAN	HO
236555102	23655510	20240326	20240120	NA	NA	NA	NA	NA	CN	US	241	10515045	UNITED STATES	DE
236556941	23655694	20240321	20240317	NA	NA	NA	NA	NA	CN	US	241	10515045	UNITED STATES	DE
236577271	23657727	20240321	NA	NA	NA	NA	NA	M	CN	US	241	10515045	UNITED STATES	HO
236605041	23660504	20240322	20240316	NA	DY	NA	NA	F	CN	US	241	10515045	UNITED STATES	DE
236617831	23661783	20240322	NA	NA	NA	NA	NA	NA	HP	GB	241	520206	UNITED KINGDOM	OT
236618663	23661866	20240619	20240315	83	YR	51	KG	M	MD	JP	242	450340	JAPAN	DE
236631961	23663196	20240322	20240204	NA	NA	NA	NA	M	CN	US	241	10515045	UNITED STATES	DE
236636901	23663690	20240322	NA	NA	NA	NA	NA	M	MD	US	241	10515045	UNITED STATES	DE
236667401	23666740	20240325	20240201	66.3333	MON	NA	NA	M	CN	US	241	10515045	UNITED STATES	NA
236740031	23674003	20240326	20240229	NA	DY	NA	NA	M	MD	US	241	10515045	UNITED STATES	DE
236740961	23674096	20240326	20240320	61	YR	NA	NA	M	PH	US	241	10515045	UNITED STATES	NA
236790351	23679035	20240327	NA	73	YR	NA	NA	M	MD	DE	241	313613	GERMANY	HO
236810121	23681012	20240328	NA	NA	NA	NA	NA	NA	HP	US	241	10515045	UNITED STATES	NA
236853912	23685391	20240429	NA	NA	NA	NA	NA	M	CN	US	242	10515045	UNITED STATES	OT
236865941	23686594	20240329	NA	NA	NA	NA	NA	F	CN	US	241	10515045	UNITED STATES	DE
236878542	23687854	20240502	20230801	64.9562	WK	82.5	KG	M	CN	BR	242	122672	BRAZIL	OT
236879801	23687980	20240329	NA	NA	NA	NA	NA	M	CN	US	241	10515045	UNITED STATES	DE
236882491	23688249	20240329	NA	NA	NA	NA	NA	M	CN	US	241	10515045	UNITED STATES	HO
236883481	23688348	20240329	20240219	NA	DY	NA	NA	M	HP	US	241	10515045	UNITED STATES	DE
236930961	23693096	20240401	20240306	NA	DY	NA	NA	F	CN	US	242	10515045	UNITED STATES	DE
236933271	23693327	20240401	20230729	NA	DY	NA	NA	M	CN	US	242	10515045	UNITED STATES	DE
236975921	23697592	20240402	NA	NA	NA	NA	NA	M	HP	US	242	10515045	UNITED STATES	DE
236983551	23698355	20240402	NA	NA	NA	NA	NA	M	CN	US	242	10515045	UNITED STATES	DE
237010271	23701027	20240403	20240311	62	YR	70	KG	M	MD	CN	242	158617	CHINA	OT
237013681	23701368	20240403	20240312	NA	NA	NA	NA	F	CN	US	242	10515045	UNITED STATES	DE
237016411	23701641	20240403	NA	NA	NA	NA	NA	M	CN	US	242	10515045	UNITED STATES	DE
237066171	23706617	20240404	NA	NA	NA	NA	NA	NA	CN	US	242	10515045	UNITED STATES	OT
237070981	23707098	20240404	20221119	NA	DY	NA	NA	F	MD	US	242	10515045	UNITED STATES	DE
237113871	23711387	20240405	NA	NA	NA	NA	NA	F	CN	US	242	10515045	UNITED STATES	LT
237116201	23711620	20240405	20220913	NA	DY	NA	NA	M	HP	US	242	10515045	UNITED STATES	DE
237132462	23713246	20240418	20231014	95	YR	61	KG	F	MD	JP	242	450340	JAPAN	HO
237139061	23713906	20240405	NA	93	YR	NA	NA	F	MD	JP	242	450340	JAPAN	OT
237169221	23716922	20240408	20231204	NA	DY	NA	NA	M	HP	US	242	10515045	UNITED STATES	DE
237224931	23722493	20240409	20210520	NA	DY	NA	NA	NA	CN	US	242	10515045	UNITED STATES	DE
237228881	23722888	20240409	20240330	NA	DY	NA	NA	F	CN	US	242	10515045	UNITED STATES	DE
237306651	23730665	20240411	20210101	48	YR	NA	NA	NA	HP	US	242	10515045	UNITED STATES	DE
237360652	23736065	20240419	20240310	61	YR	NA	NA	M	MD	JP	242	450340	JAPAN	HO
237380771	23738077	20240412	20231020	NA	NA	NA	NA	M	CN	US	242	10515045	UNITED STATES	OT
237415281	23741528	20240415	20240119	NA	DY	NA	NA	M	CN	US	242	10515045	UNITED STATES	DE
237446742	23744674	20240517	20240409	NA	DY	62	KG	M	MD	JP	242	450340	JAPAN	DE
237463791	23746379	20240416	NA	NA	NA	NA	NA	NA	MD	JP	242	450340	JAPAN	DE
237465691	23746569	20240416	NA	NA	NA	NA	NA	NA	MD	JP	242	450340	JAPAN	DE
237470661	23747066	20240416	NA	NA	NA	NA	NA	NA	MD	JP	242	450340	JAPAN	DE
237475951	23747595	20240416	NA	NA	NA	NA	NA	NA	MD	JP	242	450340	JAPAN	DE
237477291	23747729	20240416	NA	NA	NA	NA	NA	NA	MD	JP	242	450340	JAPAN	DE
237484801	23748480	20240416	NA	68	YR	NA	NA	F	HP	US	242	10515045	UNITED STATES	HO
237490651	23749065	20240416	NA	NA	NA	NA	NA	NA	MD	JP	242	450340	JAPAN	DE
237493531	23749353	20240416	NA	NA	NA	NA	NA	NA	MD	JP	242	450340	JAPAN	DE
237503461	23750346	20240417	20230116	80	YR	NA	NA	M	MD	GR	242	29002	GREECE	OT
237507051	23750705	20240417	NA	NA	NA	NA	NA	NA	CN	US	242	10515045	UNITED STATES	DE
237571661	23757166	20240418	20240307	72	YR	NA	NA	M	PH	US	242	10515045	UNITED STATES	DE
237605211	23760521	20240419	NA	NA	NA	NA	NA	F	CN	AR	242	43231	ARGENTINA	HO
237611192	23761119	20240426	NA	NA	NA	NA	NA	NA	PH	JP	242	450340	JAPAN	HO
237617932	23761793	20240501	20240208	80	YR	NA	NA	F	MD	JP	242	450340	JAPAN	HO
237637213	23763721	20240829	20240213	82	YR	62	KG	M	MD	JP	243	450340	JAPAN	HO
237654171	23765417	20240420	NA	NA	NA	NA	NA	NA	MD	US	242	10515045	UNITED STATES	NA
237656202	23765620	20240607	20240401	77.6667	MON	NA	NA	F	CN	US	242	10515045	UNITED STATES	NA
237700462	23770046	20240423	NA	NA	NA	NA	NA	M	MD	US	242	10515045	UNITED STATES	DE
237741741	23774174	20240423	NA	NA	NA	NA	NA	F	CN	US	242	10515045	UNITED STATES	DE
237744371	23774437	20240423	NA	NA	NA	NA	NA	NA	HP	US	242	10515045	UNITED STATES	DE
237764912	23776491	20240430	20240405	79	YR	NA	NA	M	MD	JP	242	450340	JAPAN	NA
237785381	23778538	20240424	NA	NA	NA	NA	NA	M	CN	US	242	10515045	UNITED STATES	OT
237811071	23781107	20240425	NA	NA	NA	NA	NA	F	CN	US	242	10515045	UNITED STATES	DE
237927661	23792766	20240429	NA	NA	NA	NA	NA	M	HP	US	242	10515045	UNITED STATES	DE
237993201	23799320	20240430	NA	NA	NA	NA	NA	F	HP	US	242	10515045	UNITED STATES	DE
238082361	23808236	20240502	NA	NA	NA	NA	NA	M	CN	US	242	10515045	UNITED STATES	OT
238147911	23814791	20240503	20240408	NA	DY	NA	NA	F	HP	US	242	10515045	UNITED STATES	DE
238154561	23815456	20240503	20240318	76	YR	NA	NA	M	PH	JP	242	450340	JAPAN	HO
238162631	23816263	20240503	20240318	NA	DY	NA	NA	F	CN	US	242	10515045	UNITED STATES	DE
238285921	23828592	20240508	NA	NA	NA	NA	NA	F	MD	US	242	10515045	UNITED STATES	NA
238293591	23829359	20240508	NA	NA	NA	NA	NA	M	CN	US	242	10515045	UNITED STATES	OT
238320511	23832051	20240507	20240501	58	YR	NA	NA	F	NA	US	242	10515045	UNITED STATES	DE
238353161	23835316	20240509	NA	74	YR	NA	NA	M	MD	JP	242	450340	JAPAN	OT
238396341	23839634	20240510	20240411	NA	DY	NA	NA	M	CN	US	242	10515045	UNITED STATES	DE
238407951	23840795	20240510	20240426	90	YR	NA	NA	M	MD	JP	242	450340	JAPAN	DE
238441841	23844184	20240510	20240411	NA	DY	79	KG	M	CN	CO	242	57221	COLOMBIA	HO
238456251	23845625	20240511	NA	NA	NA	NA	NA	NA	CN	US	242	10515045	UNITED STATES	NA
238597471	23859747	20240515	NA	NA	NA	NA	NA	F	HP	US	242	10515045	UNITED STATES	DE
238691181	23869118	20240517	NA	80	YR	NA	NA	F	MD	JP	242	450340	JAPAN	OT
238694291	23869429	20240517	20240516	79	YR	NA	NA	M	HP	US	242	10515045	UNITED STATES	DE
238703471	23870347	20240517	NA	NA	NA	NA	NA	M	CN	US	242	10515045	UNITED STATES	NA
238755131	23875513	20240520	NA	NA	NA	NA	NA	M	HP	US	242	10515045	UNITED STATES	DE
238773771	23877377	20240521	NA	NA	NA	NA	NA	M	HP	US	242	10515045	UNITED STATES	DE
238786681	23878668	20240520	20240519	91	YR	NA	NA	M	PH	US	242	10515045	UNITED STATES	DE
238803911	23880391	20240521	20240405	NA	DY	60	KG	F	MD	CN	242	158617	CHINA	HO
238815501	23881550	20240521	NA	NA	NA	NA	NA	M	MD	US	242	10515045	UNITED STATES	DE
238826751	23882675	20240522	NA	NA	NA	NA	NA	F	MD	US	242	10515045	UNITED STATES	HO
238830373	23883037	20240724	20240425	87	YR	86	KG	F	MD	JP	243	450340	JAPAN	HO
238861821	23886182	20240522	20240504	89.0247	WK	NA	NA	F	CN	CO	242	57221	COLOMBIA	LT
238930852	23893085	20240531	20231116	106	YR	NA	NA	F	MD	JP	242	450340	JAPAN	DE
238948131	23894813	20240524	20240426	NA	NA	NA	NA	M	CN	US	242	10515045	UNITED STATES	DE
239037891	23903789	20240527	NA	NA	NA	NA	NA	NA	CN	US	242	10515045	UNITED STATES	NA
239130581	23913058	20240529	20240520	NA	NA	NA	NA	M	CN	US	242	10515045	UNITED STATES	DE
239146601	23914660	20240528	20240321	82	YR	NA	NA	M	HP	US	242	10515045	UNITED STATES	DE
239195081	23919508	20240530	NA	NA	NA	NA	NA	F	CN	US	242	10515045	UNITED STATES	OT
239204841	23920484	20240530	NA	NA	NA	NA	NA	F	CN	US	242	10515045	UNITED STATES	DE
239220901	23922090	20240531	NA	NA	NA	NA	NA	M	CN	AR	242	43231	ARGENTINA	DE
239254041	23925404	20240531	NA	NA	NA	NA	NA	NA	HP	US	242	10515045	UNITED STATES	DE
239307501	23930750	20240603	20240528	NA	DY	NA	NA	M	HP	US	242	10515045	UNITED STATES	DE
239309611	23930961	20240603	20240401	NA	DY	NA	NA	M	CN	US	242	10515045	UNITED STATES	DE
239310591	23931059	20240603	NA	NA	NA	NA	NA	M	MD	US	242	10515045	UNITED STATES	DE
239311361	23931136	20240603	20240518	NA	DY	NA	NA	M	CN	US	242	10515045	UNITED STATES	NA
239472752	23947275	20240613	20240418	56	YR	181.7	KG	M	HP	US	242	10515045	UNITED STATES	HO
239484081	23948408	20240607	20240524	NA	DY	NA	NA	F	CN	CO	242	57221	COLOMBIA	HO
239528333	23952833	20240722	NA	82	YR	50	KG	F	MD	JP	243	450340	JAPAN	HO
239550411	23955041	20240610	NA	NA	NA	NA	NA	M	CN	US	242	10515045	UNITED STATES	NA
239580101	23958010	20240610	20240524	NA	NA	NA	NA	NA	MD	JP	242	450340	JAPAN	LT
239675971	23967597	20240612	NA	NA	NA	NA	NA	M	HP	US	242	10515045	UNITED STATES	DE
239693632	23969363	20240709	NA	NA	NA	NA	NA	F	CN	US	243	10515045	UNITED STATES	NA
239699581	23969958	20240613	20240603	NA	DY	NA	NA	M	MD	US	242	10515045	UNITED STATES	DE
239708092	23970809	20240917	20240507	85	YR	53	KG	F	MD	JP	243	450340	JAPAN	OT
239731491	23973149	20240613	20240501	NA	NA	NA	NA	M	MD	US	242	10515045	UNITED STATES	DE
239777771	23977777	20240614	20240607	NA	DY	NA	NA	M	HP	US	242	10515045	UNITED STATES	DE
239784032	23978403	20240628	NA	NA	NA	NA	NA	NA	MD	JP	242	450340	JAPAN	DE
239801381	23980138	20240617	20240610	NA	NA	NA	NA	M	CN	US	242	10515045	UNITED STATES	DE
239807501	23980750	20240617	NA	NA	NA	NA	NA	M	HP	US	242	10515045	UNITED STATES	DE
239823461	23982346	20240617	NA	NA	NA	NA	NA	F	PH	JP	242	450340	JAPAN	DE
239824402	23982440	20240621	NA	80	YR	NA	NA	M	MD	JP	242	450340	JAPAN	DE
239829141	23982914	20240617	NA	NA	NA	NA	NA	M	MD	US	242	10515045	UNITED STATES	OT
239889771	23988977	20240619	20240608	NA	NA	NA	NA	M	MD	US	242	10515045	UNITED STATES	DE
239901971	23990197	20240619	20240522	NA	NA	NA	NA	F	MD	US	242	10515045	UNITED STATES	DE
239909161	23990916	20240619	NA	NA	NA	NA	NA	M	HP	US	242	10515045	UNITED STATES	DE
239910591	23991059	20240619	20240501	NA	DY	NA	NA	M	CN	US	242	10515045	UNITED STATES	DE
239940851	23994085	20240620	20240615	NA	DY	NA	NA	F	CN	MX	242	25198	MEXICO	DE
239962491	23996249	20240620	NA	NA	NA	86.2	KG	F	MD	US	242	10515045	UNITED STATES	HO
239985881	23998588	20240621	20240613	NA	NA	NA	NA	NA	PH	JP	242	450340	JAPAN	OT
240005151	24000515	20240621	20240601	73	YR	NA	NA	M	PH	US	242	10515045	UNITED STATES	DE
240063191	24006319	20240624	NA	NA	NA	NA	NA	F	MD	GR	242	29002	GREECE	LT
240081071	24008107	20240625	NA	NA	NA	NA	NA	F	CN	US	242	10515045	UNITED STATES	OT
240086041	24008604	20240625	20240615	NA	DY	NA	NA	F	CN	CO	242	57221	COLOMBIA	HO
240139071	24013907	20240626	NA	NA	NA	NA	NA	NA	HP	US	242	10515045	UNITED STATES	NA
240171501	24017150	20240627	NA	NA	NA	NA	NA	F	MD	US	242	10515045	UNITED STATES	DE
240293691	24029369	20240628	NA	NA	NA	NA	NA	F	MD	US	242	10515045	UNITED STATES	NA
240302662	24030266	20240709	NA	NA	NA	54	KG	M	CN	MX	243	25198	MEXICO	DE
240318201	24031820	20240629	NA	NA	NA	NA	NA	NA	MD	US	242	10515045	UNITED STATES	NA
240490861	24049086	20240704	NA	NA	NA	NA	NA	M	CN	US	243	10515045	UNITED STATES	NA
240500912	24050091	20240717	NA	NA	NA	NA	NA	NA	PH	JP	243	450340	JAPAN	OT
240589871	24058987	20240708	NA	NA	NA	NA	NA	M	HP	US	243	10515045	UNITED STATES	DE
240591291	24059129	20240708	NA	NA	NA	NA	NA	M	CN	US	243	10515045	UNITED STATES	DE
240610181	24061018	20240705	20240624	62	YR	NA	NA	M	CN	US	243	10515045	UNITED STATES	DE
240620401	24062040	20240708	20240310	68	YR	94	KG	M	MD	GB	243	520206	UNITED KINGDOM	OT
240653451	24065345	20240709	NA	NA	NA	NA	NA	NA	MD	US	243	10515045	UNITED STATES	NA
240725261	24072526	20240710	NA	NA	NA	NA	NA	M	CN	US	243	10515045	UNITED STATES	OT
240725301	24072530	20240710	20240430	NA	DY	82	KG	M	CN	CO	243	57221	COLOMBIA	HO
240801062	24080106	20240715	NA	88	YR	NA	NA	M	MD	DE	243	313613	GERMANY	LT
240810051	24081005	20240711	NA	NA	NA	NA	NA	NA	PH	JP	243	450340	JAPAN	HO
240860232	24086023	20240725	NA	84	YR	NA	NA	M	MD	JP	243	450340	JAPAN	OT
240872291	24087229	20240714	NA	90	YR	NA	NA	M	HP	US	243	10515045	UNITED STATES	NA
240877731	24087773	20240715	NA	81	YR	65.3	KG	F	CN	US	243	10515045	UNITED STATES	NA
240932481	24093248	20240715	NA	NA	NA	NA	NA	M	CN	US	243	10515045	UNITED STATES	LT
240951041	24095104	20240716	NA	NA	NA	NA	NA	M	CN	US	243	10515045	UNITED STATES	HO
240951421	24095142	20240716	NA	NA	NA	NA	NA	NA	CN	US	243	10515045	UNITED STATES	OT
240976591	24097659	20240716	20240201	70	YR	NA	NA	F	HP	JP	243	450340	JAPAN	DE
241034881	24103488	20240717	NA	64	YR	NA	NA	M	MD	US	243	10515045	UNITED STATES	HO
241036641	24103664	20240717	NA	NA	NA	NA	NA	F	CN	US	243	10515045	UNITED STATES	OT
241045981	24104598	20240717	NA	NA	NA	NA	NA	M	CN	US	243	10515045	UNITED STATES	DE
241059911	24105991	20240717	NA	NA	NA	NA	NA	F	HP	GB	243	520206	UNITED KINGDOM	LT
241075991	24107599	20240718	20200201	76	MON	NA	NA	F	CN	US	243	10515045	UNITED STATES	HO
241078611	24107861	20240718	20050101	47	YR	NA	NA	M	CN	US	243	10515045	UNITED STATES	OT
241092131	24109213	20240718	NA	NA	NA	NA	NA	F	CN	US	243	10515045	UNITED STATES	OT
241122261	24112226	20240719	20240619	NA	DY	NA	NA	F	MD	US	243	10515045	UNITED STATES	DE
241122391	24112239	20240719	NA	NA	NA	NA	NA	M	CN	US	243	10515045	UNITED STATES	OT
241123701	24112370	20240719	NA	NA	NA	NA	NA	F	CN	US	243	10515045	UNITED STATES	OT
241123811	24112381	20240719	NA	NA	NA	NA	NA	M	CN	US	243	10515045	UNITED STATES	DE
241124441	24112444	20240719	NA	NA	NA	NA	NA	M	CN	US	243	10515045	UNITED STATES	HO
241124751	24112475	20240719	20230801	80	YR	NA	NA	M	HP	JP	243	450340	JAPAN	OT
241125461	24112546	20240719	20240712	70.7863	WK	42	KG	F	CN	CO	243	57221	COLOMBIA	HO
241125471	24112547	20240719	NA	NA	NA	NA	NA	M	MD	US	243	10515045	UNITED STATES	DE
241126261	24112626	20240719	NA	NA	NA	NA	NA	M	CN	US	243	10515045	UNITED STATES	DE
241162311	24116231	20240722	NA	NA	NA	NA	NA	F	HP	US	243	10515045	UNITED STATES	HO
241180191	24118019	20240722	NA	NA	NA	NA	NA	NA	CN	US	243	10515045	UNITED STATES	HO
241223731	24122373	20240723	NA	NA	NA	NA	NA	NA	MD	US	243	10515045	UNITED STATES	OT
241249181	24124918	20240723	20240701	NA	DY	NA	NA	M	CN	US	243	10515045	UNITED STATES	DE
241250671	24125067	20240723	NA	NA	NA	NA	NA	F	CN	US	243	10515045	UNITED STATES	DE
241268341	24126834	20240723	20221209	NA	DY	NA	NA	M	CN	US	243	10515045	UNITED STATES	HO
241282641	24128264	20240723	NA	NA	NA	NA	NA	M	CN	US	243	10515045	UNITED STATES	OT
241283021	24128302	20240723	NA	NA	NA	NA	NA	M	CN	US	243	10515045	UNITED STATES	HO
241316922	24131692	20240801	20240219	83	YR	NA	NA	F	MD	JP	243	450340	JAPAN	OT
241326913	24132691	20240830	20231201	90	YR	NA	NA	M	HP	JP	243	450340	JAPAN	HO
241403171	24140317	20240726	NA	NA	NA	NA	NA	M	CN	US	243	10515045	UNITED STATES	OT
241426811	24142681	20240726	20240722	NA	NA	NA	NA	M	HP	US	243	10515045	UNITED STATES	DE
241428831	24142883	20240726	20240723	NA	DY	NA	NA	M	CN	MX	243	25198	MEXICO	DE
241428851	24142885	20240726	NA	NA	NA	NA	NA	F	HP	US	243	10515045	UNITED STATES	DE
241455291	24145529	20240729	20240716	NA	DY	NA	NA	F	HP	US	243	10515045	UNITED STATES	DE
241478531	24147853	20240729	NA	NA	NA	NA	NA	M	CN	MX	243	25198	MEXICO	DE
241481401	24148140	20240729	NA	NA	NA	NA	NA	NA	CN	US	243	10515045	UNITED STATES	HO
241481681	24148168	20240728	20240722	72	YR	76.5	KG	M	CN	US	243	10515045	UNITED STATES	NA
241485221	24148522	20240729	20240301	73	YR	NA	NA	F	CN	MX	243	25198	MEXICO	DE
241502541	24150254	20240730	NA	NA	NA	NA	NA	NA	MD	US	243	10515045	UNITED STATES	NA
241522171	24152217	20240730	NA	NA	NA	NA	NA	F	MD	CN	243	158617	CHINA	OT
241530951	24153095	20240730	NA	NA	NA	NA	NA	F	CN	US	243	10515045	UNITED STATES	DE
241533511	24153351	20240730	NA	NA	NA	NA	NA	M	HP	US	243	10515045	UNITED STATES	DE
241617891	24161789	20240801	NA	NA	NA	NA	NA	M	CN	US	243	10515045	UNITED STATES	HO
241631081	24163108	20240801	20240528	NA	DY	NA	NA	F	CN	CO	243	57221	COLOMBIA	HO
241652131	24165213	20240802	NA	NA	NA	NA	NA	M	HP	US	243	10515045	UNITED STATES	OT
241654351	24165435	20240802	NA	NA	NA	NA	NA	M	CN	US	243	10515045	UNITED STATES	HO
241658971	24165897	20240802	NA	NA	NA	NA	NA	M	CN	US	243	10515045	UNITED STATES	HO
241660751	24166075	20240802	NA	NA	NA	NA	NA	NA	MD	JP	243	450340	JAPAN	OT
241663661	24166366	20240802	20240728	NA	DY	NA	NA	F	CN	US	243	10515045	UNITED STATES	DE
241685041	24168504	20240802	20240723	NA	DY	87	KG	M	CN	CO	243	57221	COLOMBIA	DE
241685131	24168513	20240802	NA	NA	NA	57	KG	M	CN	CO	243	57221	COLOMBIA	DE
241734051	24173405	20240805	NA	NA	NA	NA	NA	NA	CN	US	243	10515045	UNITED STATES	HO
241756091	24175609	20240805	NA	NA	NA	NA	NA	M	CN	US	243	10515045	UNITED STATES	OT
241785201	24178520	20240806	NA	NA	NA	NA	NA	M	CN	US	243	10515045	UNITED STATES	OT
241801761	24180176	20240806	NA	93	YR	NA	NA	F	PH	JP	243	450340	JAPAN	OT
241805011	24180501	20240806	20240715	92.8219	WK	45	KG	F	CN	CO	243	57221	COLOMBIA	HO
241829911	24182991	20240807	NA	NA	NA	NA	NA	M	CN	US	243	10515045	UNITED STATES	DE
241863452	24186345	20240915	20210801	46.6667	MON	95.3	KG	M	CN	US	243	10515045	UNITED STATES	HO
241866101	24186610	20240808	NA	NA	NA	NA	NA	NA	CN	US	243	10515045	UNITED STATES	OT
241881361	24188136	20240808	NA	NA	NA	NA	NA	NA	CN	US	243	10515045	UNITED STATES	OT
241928751	24192875	20240809	NA	NA	NA	NA	NA	M	CN	US	243	10515045	UNITED STATES	DE
241933021	24193302	20240809	NA	NA	NA	NA	NA	M	MD	US	243	10515045	UNITED STATES	NA
241957052	24195705	20240828	NA	88	YR	NA	NA	F	PH	JP	243	450340	JAPAN	HO
241996241	24199624	20240812	NA	NA	NA	NA	NA	M	CN	US	243	10515045	UNITED STATES	HO
242034381	24203438	20240813	20230804	68.2548	WK	NA	NA	M	CN	CO	243	57221	COLOMBIA	HO
242057311	24205731	20240813	NA	78	YR	NA	NA	F	HP	US	243	10515045	UNITED STATES	DE
242092151	24209215	20240814	NA	NA	NA	NA	NA	NA	CN	US	243	10515045	UNITED STATES	HO
242106241	24210624	20240814	20240415	NA	DY	NA	NA	F	CN	US	243	10515045	UNITED STATES	DE
242125071	24212507	20240815	NA	NA	NA	NA	NA	F	CN	US	243	10515045	UNITED STATES	DE
242125991	24212599	20240815	NA	NA	NA	NA	NA	M	CN	US	243	10515045	UNITED STATES	HO
242164191	24216419	20240816	20240731	NA	NA	NA	NA	M	CN	US	243	10515045	UNITED STATES	DE
242172871	24217287	20240816	20240610	NA	DY	75	KG	F	CN	MX	243	25198	MEXICO	OT
242211501	24221150	20240819	NA	NA	NA	NA	NA	NA	CN	US	243	10515045	UNITED STATES	HO
242213691	24221369	20240819	NA	NA	NA	NA	NA	M	CN	US	243	10515045	UNITED STATES	HO
242224281	24222428	20240819	NA	NA	NA	NA	NA	F	CN	US	243	10515045	UNITED STATES	OT
242260911	24226091	20240820	NA	NA	NA	NA	NA	F	CN	US	243	10515045	UNITED STATES	OT
242268091	24226809	20240820	NA	NA	NA	NA	NA	M	CN	US	243	10515045	UNITED STATES	OT
242292961	24229296	20240820	20240726	NA	DY	NA	NA	M	CN	US	243	10515045	UNITED STATES	DE
242292971	24229297	20240820	NA	NA	NA	NA	NA	M	CN	US	243	10515045	UNITED STATES	OT
242294041	24229404	20240820	NA	NA	NA	NA	NA	F	CN	US	243	10515045	UNITED STATES	OT
242294921	24229492	20240820	NA	NA	NA	NA	NA	M	CN	MX	243	25198	MEXICO	DE
242308851	24230885	20240821	20240730	NA	DY	65	KG	F	CN	CO	243	57221	COLOMBIA	OT
242317961	24231796	20240821	20240726	NA	DY	NA	NA	M	CN	US	243	10515045	UNITED STATES	DE
242340681	24234068	20240821	20240812	NA	DY	56	KG	F	CN	CO	243	57221	COLOMBIA	HO
242343371	24234337	20240821	NA	NA	NA	NA	NA	F	CN	US	243	10515045	UNITED STATES	OT
242360781	24236078	20240822	20240812	NA	DY	NA	NA	M	CN	CO	243	57221	COLOMBIA	HO
242453571	24245357	20240824	NA	NA	NA	NA	NA	M	CN	US	243	10515045	UNITED STATES	DE
242453762	24245376	20240903	20230710	77	YR	NA	NA	F	MD	JP	243	450340	JAPAN	DE
242453881	24245388	20240824	20240817	NA	DY	NA	NA	F	CN	CO	243	57221	COLOMBIA	DE
242453913	24245391	20240830	NA	81	YR	NA	NA	M	PH	JP	243	450340	JAPAN	OT
242527211	24252721	20240827	NA	NA	NA	NA	NA	M	CN	US	243	10515045	UNITED STATES	DE
242567161	24256716	20240828	NA	NA	NA	NA	NA	F	HP	US	243	10515045	UNITED STATES	NA
242632831	24263283	20240829	NA	NA	NA	NA	NA	NA	MD	ID	243	4823	INDONESIA	LT
242693011	24269301	20240830	20240330	NA	NA	NA	NA	NA	CN	US	243	10515045	UNITED STATES	DE
242693741	24269374	20240830	NA	NA	NA	NA	NA	NA	MD	JP	243	450340	JAPAN	DE
242694311	24269431	20240830	NA	NA	NA	NA	NA	NA	MD	JP	243	450340	JAPAN	DE
242694381	24269438	20240830	20240701	NA	DY	55	KG	M	CN	MX	243	25198	MEXICO	HO
242695281	24269528	20240830	NA	NA	NA	NA	NA	NA	MD	JP	243	450340	JAPAN	DE
242696841	24269684	20240830	NA	NA	NA	NA	NA	NA	MD	JP	243	450340	JAPAN	DE
242702931	24270293	20240830	NA	NA	NA	NA	NA	NA	MD	JP	243	450340	JAPAN	DE
242707381	24270738	20240831	NA	NA	NA	NA	NA	M	HP	US	243	10515045	UNITED STATES	NA
242730361	24273036	20240902	NA	NA	NA	NA	NA	M	PH	US	243	10515045	UNITED STATES	DE
242743731	24274373	20240902	NA	NA	NA	NA	NA	M	HP	US	243	10515045	UNITED STATES	NA
242781761	24278176	20240903	NA	NA	NA	NA	NA	M	CN	US	243	10515045	UNITED STATES	OT
242785551	24278555	20240903	NA	NA	NA	NA	NA	F	MD	US	243	10515045	UNITED STATES	OT
242801351	24280135	20240904	20240817	75.2356	WK	NA	NA	F	CN	CO	243	57221	COLOMBIA	HO
242812361	24281236	20240904	20210329	49.9205	WK	NA	NA	M	MD	US	243	10515045	UNITED STATES	OT
242867991	24286799	20240903	NA	71	YR	NA	NA	F	HP	US	243	10515045	UNITED STATES	DE
242868311	24286831	20240905	20240818	NA	DY	64	KG	F	CN	CO	243	57221	COLOMBIA	OT
242872631	24287263	20240905	20240901	NA	DY	NA	NA	F	CN	US	243	10515045	UNITED STATES	DE
242874741	24287474	20240905	NA	NA	NA	NA	NA	M	HP	US	243	10515045	UNITED STATES	HO
242884761	24288476	20240906	NA	NA	NA	NA	NA	F	CN	US	243	10515045	UNITED STATES	OT
242934362	24293436	20240916	20240824	NA	NA	NA	NA	M	MD	BR	243	122672	BRAZIL	OT
242961261	24296126	20240909	20240901	NA	NA	NA	NA	F	MD	US	243	10515045	UNITED STATES	DE
242982561	24298256	20240909	NA	65	YR	NA	NA	M	MD	ID	243	4823	INDONESIA	DE
243054971	24305497	20240911	NA	NA	NA	NA	NA	F	CN	US	243	10515045	UNITED STATES	OT
243078331	24307833	20240911	NA	NA	NA	NA	NA	M	HP	US	243	10515045	UNITED STATES	OT
243093221	24309322	20240911	20240905	NA	DY	NA	NA	F	HP	US	243	10515045	UNITED STATES	DE
243175591	24317559	20240913	NA	NA	NA	NA	NA	NA	HP	US	243	10515045	UNITED STATES	DE
243177562	24317756	20240918	20240820	NA	DY	NA	NA	M	CN	MX	243	25198	MEXICO	DE
243177601	24317760	20240913	NA	NA	NA	NA	NA	F	CN	US	243	10515045	UNITED STATES	DE
243214281	24321428	20240916	NA	NA	NA	NA	NA	M	CN	US	243	10515045	UNITED STATES	OT
243214661	24321466	20240916	20240816	49	YR	NA	NA	M	MD	PT	243	42428	PORTUGAL	OT
243222211	24322221	20240916	NA	NA	NA	NA	NA	NA	HP	US	243	10515045	UNITED STATES	NA
243254311	24325431	20240917	NA	NA	NA	NA	NA	M	HP	US	243	10515045	UNITED STATES	OT
243269671	24326967	20240917	NA	NA	NA	NA	NA	M	CN	AR	243	43231	ARGENTINA	HO
243271221	24327122	20240916	20240909	67	YR	NA	NA	M	HP	US	243	10515045	UNITED STATES	DE
243283691	24328369	20240917	NA	NA	NA	55	KG	F	CN	CO	243	57221	COLOMBIA	DE
243288321	24328832	20240917	NA	NA	NA	NA	NA	M	MD	US	243	10515045	UNITED STATES	LT
243288361	24328836	20240917	NA	NA	NA	NA	NA	NA	CN	US	243	10515045	UNITED STATES	DE
243308431	24330843	20240918	NA	NA	NA	NA	NA	M	HP	GB	243	520206	UNITED KINGDOM	HO
243309491	24330949	20240918	NA	NA	NA	NA	NA	NA	CN	US	243	10515045	UNITED STATES	OT
243309531	24330953	20240918	20240906	NA	DY	NA	NA	M	CN	US	243	10515045	UNITED STATES	DE
243313561	24331356	20240918	20240819	NA	NA	NA	NA	F	CN	CO	243	57221	COLOMBIA	HO
243315491	24331549	20240918	20240629	NA	NA	NA	NA	F	CN	AR	243	43231	ARGENTINA	DE
243319791	24331979	20240918	20240818	NA	DY	75	KG	M	CN	MX	243	25198	MEXICO	DE
243319841	24331984	20240918	NA	NA	NA	NA	NA	NA	PH	JP	243	450340	JAPAN	HO
243320501	24332050	20240918	NA	65	YR	NA	NA	F	PH	US	243	10515045	UNITED STATES	HO
243329191	24332919	20240917	NA	NA	NA	NA	NA	F	HP	US	243	10515045	UNITED STATES	HO
243393381	24339338	20240918	NA	83	YR	NA	NA	M	PH	US	243	10515045	UNITED STATES	DE
243393401	24339340	20240918	20240918	64	YR	73.5	KG	F	PH	US	243	10515045	UNITED STATES	OT
243762461	24376246	20240927	20240912	61	YR	105	KG	M	PH	US	243	10515045	UNITED STATES	DE
243781781	24378178	20240930	NA	66	YR	NA	NA	NA	NA	CO	243	57221	COLOMBIA	HO

## Sheet: S2 Table
PT	case	b	c	d	ROR	pvalue	adjustedP(FDR)	log2ror	direction	logpadj
CONSTIPATION	67	2672	184955	53015707	7.19	2.34219e-76	4.75465e-74	2.84599	1	73.3229
HYPOKALAEMIA	43	2696	40397	53160265	20.99	3.56655e-06	1.35529e-05	20.67	804.86	20.38
CARDIAC FAILURE CONGESTIVE	29	2710	76979	53123683	7.38	6.10693e-35	3.71912e-33	2.88362	1	32.4296
BLOOD PRESSURE INCREASED	23	2716	136862	53063800	3.28	5.58361e-09	1.21443e-07	1.7137	1	6.91563
ABDOMINAL DISCOMFORT	22	2717	146319	53054343	2.94	3.4806e-07	5.88802e-06	1.55582	1	5.23003
OEDEMA PERIPHERAL	19	2720	112302	53088360	3.3	1.19414e-07	2.20373e-06	1.72247	1	5.65684
DYSPHAGIA	14	2725	83151	53117511	3.28	8.24285e-06	0.000104581	1.7137	1	3.98055
ILEUS	9	2730	10580	53190082	16.57	4.49849e-27	2.10737e-25	4.0505	1	24.6763
FLUID RETENTION	9	2730	45777	53154885	3.83	6.25675e-05	0.000668484	1.93734	1	3.17491
BLOOD SODIUM INCREASED	6	2733	2444	53198218	47.79	9.94823e-52	1.00975e-49	5.57864	1	48.9958
CHOKING	5	2734	16999	53183663	5.72	0.000106751	0.00106576	2.51601	1	2.97234
HYPERNATRAEMIA	4	2735	4380	53196282	17.76	5.47607e-12	1.75522e-10	4.15056	1	9.75567
LARGE INTESTINE PERFORATION	4	2735	6167	53194495	12.62	1.6381e-08	3.21806e-07	3.65764	1	6.4924
SCROTAL OEDEMA	3	2736	652	53200010	89.47	3.97863e-41	3.4614e-39	6.48333	1	38.4607
FAECES HARD	3	2736	3255	53197407	17.92	1.23294e-08	2.50287e-07	4.1635	1	6.60156
FAECALOMA	3	2736	4620	53196042	12.63	3.53551e-06	4.78473e-05	3.65878	1	4.32014
HYPERTRANSAMINASAEMIA	3	2736	4986	53195676	11.7	9.57841e-06	0.000116665	3.54844	1	3.93306
VENTRICULAR FIBRILLATION	3	2736	10110	53190552	5.77	0.00607796	0.0381596	2.52857	1	1.4184
GENERALISED OEDEMA	3	2736	10778	53189884	5.41	0.00902672	0.0519416	2.43563	1	1.28449

## Sheet: S3 Table
primaryid	START_DT	EVENT_DT	DRUGNAME	TIME
156266622	2018-10-08	2018-10-12	LOKELMA	4
165597201	2019-06-14	2019-07-10	LOKELMA	26
165864403	2019-05-31	2019-06-02	LOKELMA	2
165899001	2019-05-30	2019-06-12	LOKELMA	13
166388512	2019-06-24	2019-07-01	LOKELMA	7
167407991	2019-08-20	2019-08-23	LOKELMA	3
167757331	2019-08-25	2019-09-02	LOKELMA	8
168438341	2019-08-20	2019-09-09	LOKELMA	20
169040481	2019-09-19	2019-09-27	LOKELMA	8
169405001	2019-07-25	2019-08-07	LOKELMA	13
171474961	2019-10-31	2019-11-02	LOKELMA	2
171514141	2019-11-01	2019-11-08	LOKELMA	7
173164931	2019-12-21	2019-12-25	LOKELMA	4
174342571	2019-09-09	2019-11-01	LOKELMA	53
175382931	2020-02-06	2020-02-12	LOKELMA	6
175573692	2019-11-15	2020-01-27	LOKELMA	73
175821011	2019-08-22	2020-03-16	LOKELMA	207
175988051	2020-03-06	2020-03-07	LOKELMA	1
176412662	2020-02-21	2020-02-25	LOKELMA	4
176809231	2020-03-23	2020-04-11	LOKELMA	19
177560531	2019-10-14	2020-04-11	LOKELMA	180
178640492	2020-02-24	2020-03-15	LOKELMA	20
178886562	2020-02-13	2020-02-14	LOKELMA	1
179768994	2020-05-26	2020-05-27	LOKELMA	1
179799683	2020-06-13	2020-06-19	LOKELMA	6
180538641	2020-06-03	2020-06-08	LOKELMA	5
180662444	2020-06-11	2020-07-04	LOKELMA	23
181856172	2020-08-12	2020-08-13	LOKELMA	1
181872621	2020-06-26	2020-08-22	LOKELMA	57
181971361	2020-06-26	2020-08-22	LOKELMA	57
182276853	2020-06-27	2020-07-10	LOKELMA	13
183022321	2020-09-03	2020-09-10	LOKELMA	7
183123071	2020-08-31	2020-09-25	LOKELMA	25
183385073	2020-06-20	2020-09-05	LOKELMA	77
183596184	2020-09-04	2020-09-29	LOKELMA	25
184153923	2020-10-08	2020-10-12	LOKELMA	4
184502122	2020-04-17	2020-04-22	LOKELMA	5
184568161	2020-04-17	2020-04-22	LOKELMA	5
184911201	2020-04-03	2020-11-10	LOKELMA	221
185270213	2020-10-23	2020-10-27	LOKELMA	4
185449051	2020-10-09	2020-11-20	LOKELMA	42
185592531	2020-11-04	2020-11-14	LOKELMA	10
185745521	2020-02-25	2020-08-04	SODIUM ZIRCONIUM CYCLOSILICATE SODIUM ZIRCONIUM CYCLOSILICATE 10GM PK	161
186001692	2020-11-24	2020-12-03	LOKELMA	9
186060852	2020-09-09	2020-10-22	LOKELMA	43
187019121	2020-10-06	2021-01-03	LOKELMA	89
187569737	2020-12-25	2020-12-31	LOKELMA	6
187742061	2020-04-21	2021-01-01	LOKELMA	255
188536332	2020-12-01	2020-12-15	LOKELMA	14
188592521	2020-12-02	2021-02-04	LOKELMA	64
188674671	2020-11-12	2021-01-30	LOKELMA	79
189333221	2020-10-23	2021-02-22	LOKELMA	122
189407601	2019-09-09	2021-02-25	LOKELMA	535
189756532	2021-01-14	2021-01-28	LOKELMA	14
190117251	2020-09-01	2021-03-15	LOKELMA	195
190473292	2021-01-23	2021-02-13	LOKELMA	21
190869831	2020-04-20	2021-03-12	LOKELMA	326
191070791	2021-02-16	2021-04-07	LOKELMA	50
191165852	2021-02-05	2021-02-08	LOKELMA	3
191178494	2020-10-15	2021-02-01	LOKELMA	109
191333261	2021-01-04	2021-04-13	LOKELMA	99
191390931	2021-01-14	2021-04-13	LOKELMA	89
191457721	2020-08-19	2021-04-16	LOKELMA	240
191470493	2020-06-25	2020-07-11	LOKELMA	16
191689251	2021-04-01	2021-04-14	LOKELMA	13
192064141	2021-04-07	2021-04-19	LOKELMA	12
192072293	2020-12-23	2021-02-24	LOKELMA	63
192188692	2021-04-09	2021-04-23	LOKELMA	14
193153984	2020-11-09	2020-12-23	LOKELMA	44
193283251	2021-04-20	2021-05-10	LOKELMA	20
193293381	2021-04-13	2021-04-14	LOKELMA	1
193483421	2020-09-03	2021-05-19	LOKELMA	258
193606221	2021-04-22	2021-04-24	LOKELMA	2
193647441	2019-11-18	2021-05-15	LOKELMA	544
194062381	2020-12-24	2021-05-25	LOKELMA	152
194158771	2021-03-09	2021-05-14	LOKELMA	66
194422701	2020-12-17	2021-06-17	LOKELMA	182
194430853	2021-06-10	2021-06-11	LOKELMA	1
194527553	2020-08-27	2021-03-04	LOKELMA	189
194670641	2021-04-01	2021-04-11	LOKELMA	10
194961651	2020-06-09	2021-06-21	LOKELMA	377
195252331	2020-07-22	2021-06-01	LOKELMA	314
195726021	2020-08-27	2021-01-01	LOKELMA	127
196606051	2020-09-14	2021-08-03	LOKELMA	323
196734071	2020-10-12	2021-08-06	LOKELMA	298
197207831	2021-05-05	2021-08-16	LOKELMA	103
197554052	2021-02-21	2021-05-01	LOKELMA	69
198022351	2021-03-18	2021-09-02	LOKELMA	168
198204181	2020-11-19	2021-08-14	LOKELMA	268
199601634	2021-08-03	2021-08-31	LOKELMA	28
199828551	2021-08-24	2021-10-07	LOKELMA	44
200160791	2021-01-25	2021-09-19	LOKELMA	237
200804791	2020-12-01	2021-11-04	LOKELMA	338
200812591	2021-10-18	2021-11-01	LOKELMA	14
201127861	2021-10-18	2021-11-01	LOKELMA	14
201161381	2021-11-16	2021-11-17	LOKELMA	1
201451603	2021-10-23	2021-10-30	LOKELMA	7
201815471	2021-11-01	2021-11-10	LOKELMA	9
201988291	2021-11-01	2021-11-10	LOKELMA	9
202655651	2020-08-27	2021-12-01	LOKELMA	461
203349302	2021-11-13	2022-01-02	LOKELMA	50
203451861	2021-07-21	2021-12-28	LOKELMA	160
203474241	2021-10-06	2022-01-16	LOKELMA	102
203498161	2021-10-06	2022-01-16	LOKELMA	102
203912931	2022-01-10	2022-01-13	LOKELMA	3
204102751	2021-08-11	2022-01-25	LOKELMA	167
204123902	2021-08-14	2022-01-14	LOKELMA	153
204799901	2021-10-04	2021-11-12	LOKELMA	39
204852881	2021-12-31	2022-01-09	LOKELMA	9
205781321	2020-07-01	2022-02-16	LOKELMA	595
206168181	2020-12-09	2022-03-04	LOKELMA	450
206361651	2020-08-03	2022-03-16	LOKELMA	590
206361731	2020-08-03	2022-03-16	LOKELMA	590
206401221	2022-03-12	2022-03-13	LOKELMA	1
206592421	2021-12-20	2022-03-18	LOKELMA	88
206600851	2022-01-04	2022-02-14	LOKELMA	41
206786722	2021-06-08	2021-06-10	LOKELMA	2
206969442	2022-03-07	2022-03-12	LOKELMA	5
207384861	2022-02-21	2022-04-20	LOKELMA	58
207561641	2021-05-05	2022-03-14	LOKELMA	313
208015751	2022-03-21	2022-04-13	LOKELMA	23
208238621	2021-11-18	2022-05-11	LOKELMA	174
208507721	2022-05-01	2022-05-07	SODIUM ZIRCONIUM CYCLOSILICATE	6
208626601	2021-08-23	2022-05-22	LOKELMA	272
209881881	2020-11-13	2022-06-13	LOKELMA	577
210428701	2022-06-19	2022-06-25	LOKELMA	6
210542432	2022-05-11	2022-05-26	LOKELMA	15
210582581	2022-04-23	2022-04-27	SODIUM ZIRCONIUM CYCLOSILICATE	4
210997651	2022-05-27	2022-07-19	LOKELMA	53
211337381	2022-04-06	2022-07-22	LOKELMA	107
211599421	2022-05-06	2022-07-24	LOKELMA	79
211707171	2022-07-05	2022-08-02	LOKELMA	28
211798901	2021-10-21	2022-08-05	LOKELMA	288
212118491	2022-05-25	2022-06-27	LOKELMA	33
212185871	2022-08-02	2022-08-09	LOKELMA	7
212502672	2022-07-13	2022-07-21	LOKELMA	8
213441171	2022-07-06	2022-07-10	SODIUM ZIRCONIUM CYCLOSILICATE	4
214048261	2022-04-26	2022-09-08	LOKELMA	135
214550212	2022-09-21	2022-09-25	LOKELMA	4
214973481	2022-02-01	2022-10-20	LOKELMA	261
215510531	2021-09-15	2022-08-15	LOKELMA	334
216116601	2022-05-18	2022-11-15	LOKELMA	181
216686391	2022-10-22	2022-11-23	LOKELMA	32
216818421	2022-11-01	2022-11-07	LOKELMA	6
217570091	2022-11-17	2022-11-21	LOKELMA	4
217977091	2022-12-13	2022-12-18	LOKELMA	5
221880431	2023-02-25	2023-03-01	LOKELMA	4
222275474	2021-03-27	2023-01-21	LOKELMA	665
222300261	2023-02-10	2023-03-24	LOKELMA	42
222359681	2023-03-21	2023-03-24	SODIUM ZIRCONIUM CYCLOSILICATE	3
222377994	2023-03-01	2023-03-10	LOKELMA	9
222626721	2022-11-18	2023-03-27	LOKELMA	129
222716011	2023-04-01	2023-04-08	LOKELMA	7
222750641	2023-03-17	2023-03-22	LOKELMA	5
222799303	2023-02-26	2023-04-08	LOKELMA	41
222845271	2023-03-17	2023-03-22	LOKELMA	5
223241521	2023-04-18	2023-05-08	LOKELMA	20
223454192	2021-05-14	2021-06-04	LOKELMA	21
223848713	2023-04-10	2023-05-01	LOKELMA	21
223994832	2022-05-18	2023-01-04	LOKELMA	231
225298024	2023-01-29	2023-03-02	LOKELMA	32
225355081	2021-01-22	2023-05-10	LOKELMA	838
225416391	2022-01-05	2023-06-07	LOKELMA	518
225416401	2021-01-22	2023-05-10	LOKELMA	838
225420292	2022-09-06	2023-04-05	LOKELMA	211
226061121	2021-04-06	2023-06-10	LOKELMA	795
226261141	2023-05-29	2023-05-30	LOKELMA	1
226414351	2022-12-27	2023-04-01	LOKELMA	95
227121581	2023-06-08	2023-06-17	LOKELMA	9
227134691	2022-05-04	2023-06-12	LOKELMA	404
227186621	2022-05-04	2023-06-12	LOKELMA	404
227284481	2022-01-11	2023-06-28	LOKELMA	533
227298321	2022-01-11	2023-06-28	LOKELMA	533
227790781	2023-06-08	2023-07-24	LOKELMA	46
227829951	2023-05-31	2023-06-03	LOKELMA	3
227946454	2022-08-30	2023-01-01	LOKELMA	124
228030331	2021-12-13	2023-08-06	LOKELMA	601
228323722	2022-04-25	2023-07-13	LOKELMA	444
228336681	2022-06-01	2023-08-15	LOKELMA	440
228370091	2023-05-26	2023-08-03	LOKELMA	69
228544641	2022-10-21	2023-07-11	LOKELMA	263
229581241	2022-09-27	2023-09-06	LOKELMA	344
229872271	2023-08-02	2023-08-25	LOKELMA	23
230107981	2023-05-08	2023-05-09	LOKELMA	1
230789381	2022-11-28	2023-01-01	LOKELMA	34
230890991	2023-05-25	2023-10-05	LOKELMA	133
230968021	2022-06-30	2023-08-02	LOKELMA	398
230980045	2022-12-07	2023-10-12	LOKELMA	309
231712011	2023-06-27	2023-10-04	LOKELMA	99
232041151	2023-09-09	2023-11-11	SODIUM ZIRCONIUM CYCLOSILICATE	63
232186901	2023-06-07	2023-10-31	LOKELMA	146
232319501	2022-06-22	2023-11-27	LOKELMA	523
232406041	2023-09-20	2023-11-28	LOKELMA	69
232885553	2022-12-07	2023-01-11	LOKELMA	35
232958181	2023-01-25	2023-11-01	LOKELMA	280
233197701	2023-05-09	2023-10-01	LOKELMA	145
233266851	2023-12-16	2023-12-18	LOKELMA	2
233359151	2023-06-26	2023-12-04	LOKELMA	161
233470091	2023-01-30	2023-09-04	LOKELMA	217
233475413	2021-11-17	2023-12-09	LOKELMA	752
233514201	2022-11-28	2023-12-17	LOKELMA	384
233628911	2023-11-03	2023-12-06	LOKELMA	33
233764212	2023-10-01	2023-12-01	LOKELMA	61
233934462	2023-04-12	2023-06-26	LOKELMA	75
234057481	2023-02-16	2023-12-23	LOKELMA	310
234100681	2023-10-20	2024-01-01	LOKELMA	73
234283831	2021-02-15	2024-01-18	LOKELMA	1067
234870111	2023-09-26	2024-02-05	LOKELMA	132
235062941	2023-07-01	2024-01-29	LOKELMA	212
235354511	2023-12-02	2024-02-10	LOKELMA	70
235420742	2023-08-09	2023-11-29	LOKELMA	112
235607821	2023-07-01	2024-01-29	LOKELMA	212
235701401	2024-01-16	2024-01-27	LOKELMA	11
236618663	2024-03-12	2024-03-15	LOKELMA	3
236740961	2024-02-28	2024-03-20	LOKELMA	21
237132462	2023-09-20	2023-10-14	LOKELMA	24
237446742	2024-02-18	2024-04-09	LOKELMA	51
237503461	2022-12-23	2023-01-16	LOKELMA	24
237571661	2023-09-02	2024-03-07	LOKELMA	187
237617932	2024-02-01	2024-02-08	LOKELMA	7
237637213	2024-01-12	2024-02-13	LOKELMA	32
238407951	2024-04-25	2024-04-26	LOKELMA	1
238441841	2023-06-24	2024-04-11	LOKELMA	292
238694291	2022-07-22	2024-05-16	LOKELMA	664
238786681	2023-01-02	2024-05-19	LOKELMA	503
238803911	2024-03-30	2024-04-05	SODIUM ZIRCONIUM CYCLOSILICATE	6
238830373	2024-03-08	2024-04-25	LOKELMA	48
238861821	2023-09-09	2024-05-04	LOKELMA	238
238930852	2023-11-13	2023-11-16	LOKELMA	3
239146601	2022-06-26	2024-03-21	LOKELMA	634
239311361	2024-05-17	2024-05-18	LOKELMA	1
239484081	2024-03-23	2024-05-24	LOKELMA	62
239708092	2024-04-09	2024-05-07	LOKELMA	28
240005151	2022-07-22	2024-06-01	LOKELMA	680
240086041	2023-12-02	2024-06-15	LOKELMA	196
240610181	2022-11-14	2024-06-24	LOKELMA	588
240725301	2023-04-30	2024-04-30	LOKELMA	366
241125461	2024-06-03	2024-07-12	LOKELMA	39
241316922	2024-02-14	2024-02-19	LOKELMA	5
241326913	2021-11-12	2023-12-01	LOKELMA	749
241481681	2024-07-19	2024-07-22	LOKELMA	3
241631081	2024-04-30	2024-05-28	LOKELMA	28
241685041	2023-11-29	2024-07-23	LOKELMA	237
241805011	2024-06-08	2024-07-15	LOKELMA	37
242034381	2023-06-06	2023-08-04	LOKELMA	59
242308851	2024-06-02	2024-07-30	LOKELMA	58
242340681	2024-06-07	2024-08-12	LOKELMA	66
242360781	2024-04-13	2024-08-12	LOKELMA	121
242453881	2024-07-06	2024-08-17	LOKELMA	42
242801351	2024-04-30	2024-08-17	LOKELMA	109
242868311	2024-02-28	2024-08-18	LOKELMA	172
242934362	2024-06-01	2024-08-24	LOKELMA	84
243214661	2024-07-22	2024-08-16	LOKELMA	25
243271221	2024-03-20	2024-09-09	LOKELMA	173
243313561	2024-07-01	2024-08-19	LOKELMA	49
243762461	2020-09-24	2024-09-12	LOKELMA	1449

## Sheet: S4 Table
PT	pt_name_en	a	b	c	d	ROR	RORL	RORU	PRR	XX	PRRL	PRRU	EBGM	EBGM05	IC	IC025
RENAL FAILURE	RENAL FAILURE	2	21	124043	54185561	41.6	9.75	177.43	38.07	72.36	36.75	39.4	38.07	11.31	5.25	3.48
MYOCARDIAL INFARCTION	MYOCARDIAL INFARCTION	1	22	165620	54143984	14.86	2	110.25	14.26	12.37	12.34	16.17	14.26	2.67	3.83	1.71
PNEUMONIA	PNEUMONIA	1	22	299736	54009868	8.19	1.1	60.77	7.88	6.04	5.96	9.79	7.88	1.47	2.98	0.85
SEPSIS	SEPSIS	1	22	99067	54210537	24.87	3.35	184.54	23.84	21.92	21.92	25.75	23.84	4.46	4.58	2.45
ILEUS	ILEUS	1	22	10436	54299168	236.5	31.87	1754.79	226.26	224.29	224.35	228.18	226.24	42.3	7.82	5.7
OFF LABEL USE	OFF LABEL USE	1	22	698023	53611581	3.49	0.47	25.9	3.38	1.7	1.47	5.3	3.38	0.63	1.76	-0.37
CONSTIPATION	CONSTIPATION	1	22	183074	54126530	13.44	1.81	99.7	12.9	11.01	10.98	14.81	12.9	2.41	3.69	1.57
GASTRIC CANCER	GASTRIC CANCER	1	22	24663	54284941	100.05	13.48	742.29	95.74	93.79	93.83	97.66	95.74	17.9	6.58	4.46
ACUTE KIDNEY INJURY	ACUTE KIDNEY INJURY	1	22	174681	54134923	14.09	1.9	104.51	13.52	11.63	11.6	15.43	13.52	2.53	3.76	1.63
CEREBROVASCULAR ACCIDENT	CEREBROVASCULAR ACCIDENT	1	22	155166	54154438	15.86	2.14	117.7	15.22	13.32	13.3	17.13	15.22	2.85	3.93	1.8
CARDIAC FAILURE CONGESTIVE	CARDIAC FAILURE CONGESTIVE	1	22	77367	54232237	31.86	4.29	236.39	30.52	28.59	28.6	32.44	30.52	5.71	4.93	2.81
DIALYSIS	DIALYSIS	1	22	12943	54296661	190.68	25.7	1414.8	182.44	180.47	180.52	184.35	182.42	34.1	7.51	5.39
BLOOD PRESSURE DECREASED	BLOOD PRESSURE DECREASED	1	22	58649	54250955	42.05	5.67	311.95	40.26	38.33	38.34	42.18	40.26	7.53	5.33	3.21
SHOCK HAEMORRHAGIC	SHOCK HAEMORRHAGIC	1	22	6975	54302629	353.88	47.69	2625.8	338.54	336.53	336.62	340.45	338.49	63.28	8.4	6.28
INTENTIONAL DOSE OMISSION	INTENTIONAL DOSE OMISSION	1	22	16861	54292743	146.36	19.73	1085.95	140.04	138.09	138.13	141.96	140.04	26.18	7.13	5.01
CORONARY ARTERY DISEASE	CORONARY ARTERY DISEASE	1	22	29400	54280204	83.92	11.31	622.64	80.32	78.37	78.4	82.23	80.31	15.01	6.33	4.2
BLOOD POTASSIUM INCREASED	BLOOD POTASSIUM INCREASED	1	22	14484	54295120	170.39	22.97	1264.23	163.03	161.07	161.11	164.94	163.02	30.48	7.35	5.23
INFLAMMATION	INFLAMMATION	1	22	42991	54266613	57.38	7.73	425.69	54.93	52.98	53.01	56.84	54.92	10.27	5.78	3.66
SOCIAL AVOIDANT BEHAVIOUR	SOCIAL AVOIDANT BEHAVIOUR	1	22	5461	54304143	452	60.91	3353.99	432.39	430.36	430.47	434.31	432.31	80.81	8.76	6.63
PLEURAL EFFUSION	PLEURAL EFFUSION	1	22	54818	54254786	44.99	6.06	333.77	43.08	41.14	41.16	44.99	43.07	8.05	5.43	3.31
ASCITES	ASCITES	1	22	26324	54283280	93.73	12.63	695.43	89.7	87.75	87.78	91.62	89.7	16.77	6.49	4.36
OEDEMA	OEDEMA	1	22	47564	54262040	51.86	6.99	384.73	49.64	47.71	47.73	51.56	49.64	9.28	5.63	3.51
